# Supplementary material for: Hybridization of short-range and long-range charge transfer excited states in multiple resonance emitter
Source: Nat Commun. 2023 Aug 9;14:4818. doi: 10.1038/s41467-023-40481-w (PMC10412604; doi:10.1038/s41467-023-40481-w)
Supplement: Supplementary file 3 — Source Data [file 41467_2023_40481_MOESM3_ESM.xlsx]

## Sheet: Fig. 3 (a)
2,5-tDPAtDIDCz
Wavelength (nm)	Absorption coefficient M-1 cm-1	Wavelength (nm)	Normalized intensitry (arb. Units)	Wavelength (nm)	Normalized intensitry (arb. Units)
(Black line)		(Blue line)		(Red line)
		396	0.00578	430	0.00381
		396.5	0.00565	430.5	0.00394
		397	0.00557	431	0.00408
		397.5	0.00554	431.5	0.00419
		398	0.00556	432	0.00431
		398.5	0.00561	432.5	0.00439
		399	0.00572	433	0.00444
		399.5	0.0058	433.5	0.00449
		400	0.00585	434	0.00449
		400.5	0.00585	434.5	0.00444
		401	0.00582	435	0.00436
		401.5	0.00572	435.5	0.00429
		402	0.00559	436	0.00423
		402.5	0.00543	436.5	0.00417
		403	0.00529	437	0.00416
		403.5	0.00513	437.5	0.00416
		404	0.00496	438	0.00421
		404.5	0.00483	438.5	0.00431
		405	0.00476	439	0.00441
		405.5	0.00476	439.5	0.00455
		406	0.00484	440	0.00467
		406.5	0.00497	440.5	0.00478
		407	0.00513	441	0.00487
		407.5	0.00529	441.5	0.00495
		408	0.00544	442	0.00503
		408.5	0.0056	442.5	0.00511
		409	0.00574	443	0.00522
		409.5	0.00587	443.5	0.0053
		410	0.00599	444	0.00544
		410.5	0.00613	444.5	0.00567
250	55950.4	411	0.00622	445	0.00596
251	54659.2	411.5	0.00621	445.5	0.0063
252	53469.2	412	0.00616	446	0.00665
253	52372.5	412.5	0.00611	446.5	0.00705
254	51386.6	413	0.00606	447	0.0075
255	50526	413.5	0.00606	447.5	0.00797
256	49771	414	0.00615	448	0.00843
257	49151	414.5	0.00634	448.5	0.00894
258	48635.5	415	0.00657	449	0.0095
259	48231.5	415.5	0.00676	449.5	0.01009
260	47955.7	416	0.00689	450	0.01076
261	47768.5	416.5	0.00707	450.5	0.01155
262	47719.5	417	0.00726	451	0.01252
263	47762.7	417.5	0.00744	451.5	0.01362
264	47937.3	418	0.00765	452	0.01482
265	48242.6	418.5	0.00795	452.5	0.01618
266	48650.9	419	0.0083	453	0.01778
267	49203.2	419.5	0.00866	453.5	0.01952
268	49872.2	420	0.00899	454	0.02137
269	50666.1	420.5	0.00939	454.5	0.02338
270	51598.8	421	0.00989	455	0.02556
271	52645.1	421.5	0.01045	455.5	0.02782
272	53831.5	422	0.0111	456	0.03023
273	55112.8	422.5	0.01195	456.5	0.03282
274	56491.4	423	0.01295	457	0.03558
275	57972.2	423.5	0.01413	457.5	0.03846
276	59495.7	424	0.01534	458	0.04145
277	61112.3	424.5	0.01659	458.5	0.04462
278	62765	425	0.01784	459	0.04805
279	64481.6	425.5	0.0191	459.5	0.05167
280	66252.1	426	0.02025	460	0.0554
281	68051.4	426.5	0.02147	460.5	0.05926
282	69916.1	427	0.02274	461	0.06327
283	71812	427.5	0.02425	461.5	0.06738
284	73731.7	428	0.02607	462	0.07163
285	75663.7	428.5	0.02829	462.5	0.07602
286	77544.7	429	0.03091	463	0.08049
287	79368.3	429.5	0.0339	463.5	0.08492
288	81065.8	430	0.03712	464	0.08938
289	82622.3	430.5	0.04072	464.5	0.09391
290	84005.5	431	0.04452	465	0.09855
291	85174.1	431.5	0.0485	465.5	0.10326
292	86144.2	432	0.05266	466	0.1081
293	86865.2	432.5	0.05714	466.5	0.11305
294	87351	433	0.06201	467	0.11813
295	87617.3	433.5	0.06734	467.5	0.12338
296	87636	434	0.07303	468	0.12876
297	87460.8	434.5	0.07934	468.5	0.13436
298	87086.1	435	0.08639	469	0.14009
299	86536.9	435.5	0.094	469.5	0.14583
300	85866.9	436	0.10212	470	0.15167
301	85086	436.5	0.11086	470.5	0.15764
302	84258	437	0.12012	471	0.16376
303	83412	437.5	0.12999	471.5	0.16997
304	82582.8	438	0.14032	472	0.17642
305	81791.7	438.5	0.15116	472.5	0.18304
306	81046.8	439	0.16272	473	0.18976
307	80369.3	439.5	0.17498	473.5	0.1969
308	79761.8	440	0.18793	474	0.20435
309	79216.8	440.5	0.20185	474.5	0.21221
310	78750.5	441	0.21651	475	0.22044
311	78330.7	441.5	0.23212	475.5	0.22899
312	77991.9	442	0.2484	476	0.23792
313	77695.6	442.5	0.26545	476.5	0.24732
314	77438	443	0.2831	477	0.25719
315	77227.6	443.5	0.30145	477.5	0.26726
316	77006	444	0.32014	478	0.27778
317	76807.5	444.5	0.33956	478.5	0.28865
318	76587.1	445	0.35973	479	0.29961
319	76324.4	445.5	0.38082	479.5	0.31087
320	76036.4	446	0.40241	480	0.32232
321	75699.3	446.5	0.42535	480.5	0.33386
322	75328.7	447	0.44933	481	0.34563
323	74907.5	447.5	0.47472	481.5	0.35762
324	74433.7	448	0.50086	482	0.36983
325	73938.5	448.5	0.5273	482.5	0.38234
326	73390.6	449	0.55455	483	0.39525
327	72818.9	449.5	0.58227	483.5	0.40828
328	72224.4	450	0.6097	484	0.42176
329	71595.7	450.5	0.63771	484.5	0.43572
330	70980.2	451	0.6651	485	0.44975
331	70336.2	451.5	0.693	485.5	0.46395
332	69702.4	452	0.72086	486	0.47833
333	69045.3	452.5	0.74775	486.5	0.49252
334	68363.6	453	0.77416	487	0.50665
335	67672.3	453.5	0.79977	487.5	0.52068
336	66913.8	454	0.82423	488	0.53441
337	66094.3	454.5	0.848	488.5	0.54806
338	65194.8	455	0.87013	489	0.56172
339	64177.5	455.5	0.89161	489.5	0.57529
340	63032.1	456	0.91174	490	0.58894
341	60633.3	456.5	0.93006	490.5	0.60279
342	59139.3	457	0.94649	491	0.6167
343	57519.6	457.5	0.96081	491.5	0.63084
344	55751.8	458	0.97312	492	0.64529
345	53908.5	458.5	0.98305	492.5	0.65972
346	52003.1	459	0.99038	493	0.67435
347	50050.1	459.5	0.99594	493.5	0.68904
348	48100.5	460	0.99902	494	0.70361
349	46158.6	460.5	1	494.5	0.718
350	44271.4	461	0.99944	495	0.73196
351	42446.4	461.5	0.99725	495.5	0.74551
352	40691.1	462	0.9938	496	0.75848
353	39030.6	462.5	0.98868	496.5	0.77094
354	37451.6	463	0.9823	497	0.78268
355	35987.4	463.5	0.97513	497.5	0.79361
356	34634	464	0.96678	498	0.80381
357	33383.3	464.5	0.95695	498.5	0.81331
358	32265.9	465	0.94625	499	0.82248
359	31236.4	465.5	0.9339	499.5	0.83132
360	30331.3	466	0.91973	500	0.83994
361	29519.9	466.5	0.90457	500.5	0.84841
362	28784.3	467	0.88858	501	0.85667
363	28157.8	467.5	0.87191	501.5	0.8649
364	27573.8	468	0.8548	502	0.87319
365	27060.8	468.5	0.83734	502.5	0.88159
366	26597.7	469	0.82111	503	0.89011
367	26153.6	469.5	0.80502	503.5	0.89815
368	25762.3	470	0.7881	504	0.90574
369	25366	470.5	0.77118	504.5	0.91277
370	24995	471	0.75432	505	0.91941
371	25116.3	471.5	0.73736	505.5	0.92537
372	24884.2	472	0.72025	506	0.93081
373	24653.1	472.5	0.70343	506.5	0.93583
374	24395.4	473	0.68829	507	0.94035
375	24096.5	473.5	0.67431	507.5	0.9444
376	23772.3	474	0.66115	508	0.94833
377	23384.5	474.5	0.64876	508.5	0.9525
378	22953.4	475	0.6368	509	0.95717
379	22465.3	475.5	0.62512	509.5	0.96168
380	21915.5	476	0.61292	510	0.96591
381	21325.2	476.5	0.60033	510.5	0.97035
382	20676	477	0.58784	511	0.97452
383	19986.2	477.5	0.5753	511.5	0.97839
384	19252.5	478	0.5635	512	0.98187
385	18470.9	478.5	0.55259	512.5	0.98497
386	17672.7	479	0.54182	513	0.98756
387	16836.6	479.5	0.53148	513.5	0.98963
388	16005.4	480	0.52118	514	0.99133
389	15179.2	480.5	0.51159	514.5	0.99287
390	14364.8	481	0.50218	515	0.99445
391	13591.1	481.5	0.49293	515.5	0.99585
392	12850.3	482	0.48412	516	0.99699
393	12174.6	482.5	0.47631	516.5	0.99838
394	11564.8	483	0.46818	517	0.99927
395	11017.7	483.5	0.46003	517.5	0.99979
396	10550.5	484	0.45168	518	1
397	10144.1	484.5	0.44374	518.5	0.99978
398	9810.36	485	0.43574	519	0.99889
399	9538.78	485.5	0.42827	519.5	0.9976
400	9316.33	486	0.42095	520	0.99572
401	9434.62	486.5	0.41446	520.5	0.99334
402	9302.62	487	0.40812	521	0.99054
403	9203.57	487.5	0.40179	521.5	0.98741
404	9140.89	488	0.39546	522	0.98401
405	9105.96	488.5	0.38942	522.5	0.98077
406	9093.75	489	0.38315	523	0.97703
407	9104	489.5	0.37688	523.5	0.97306
408	9130.79	490	0.37025	524	0.96911
409	9174.51	490.5	0.36342	524.5	0.96497
410	9230.61	491	0.35666	525	0.96042
411	9296.05	491.5	0.34965	525.5	0.95582
412	9371.15	492	0.34256	526	0.95113
413	9449.18	492.5	0.33561	526.5	0.94641
414	9535.54	493	0.32894	527	0.94137
415	9622.88	493.5	0.32249	527.5	0.93599
416	9711	494	0.31622	528	0.93044
417	9802.4	494.5	0.30979	528.5	0.92457
418	9888.56	495	0.30367	529	0.91832
419	9974.82	495.5	0.29747	529.5	0.91174
420	10058	496	0.29137	530	0.90514
421	10134.8	496.5	0.28508	530.5	0.89853
422	10208.9	497	0.279	531	0.89142
423	10272.7	497.5	0.27289	531.5	0.88407
424	10331.3	498	0.26675	532	0.87667
425	10379.8	498.5	0.26028	532.5	0.86946
426	10417.4	499	0.25412	533	0.86235
427	10446.4	499.5	0.24816	533.5	0.85534
428	10460.3	500	0.24275	534	0.84839
429	10463.4	500.5	0.23742	534.5	0.84137
430	10449.7	501	0.23233	535	0.83427
431	10419.4	501.5	0.22747	535.5	0.82688
432	10373.6	502	0.22253	536	0.81952
433	10306.3	502.5	0.21738	536.5	0.81219
434	10220.5	503	0.21216	537	0.80453
435	10112.7	503.5	0.20703	537.5	0.79649
436	9979.06	504	0.2022	538	0.78821
437	9821.21	504.5	0.19725	538.5	0.77989
438	9634.01	505	0.19238	539	0.77164
439	9422.88	505.5	0.18784	539.5	0.76356
440	9183.15	506	0.18326	540	0.75571
441	8915.97	506.5	0.17855	540.5	0.74819
442	8624.5	507	0.17372	541	0.74092
443	8306.71	507.5	0.16908	541.5	0.73345
444	7968.54	508	0.16475	542	0.72631
445	7611.34	508.5	0.16067	542.5	0.71941
446	7237.47	509	0.15667	543	0.71238
447	6854.85	509.5	0.15284	543.5	0.70534
448	6460.79	510	0.14905	544	0.69825
449	6061.74	510.5	0.14538	544.5	0.69099
450	5658.28	511	0.14172	545	0.68386
451	5252.9	511.5	0.1382	545.5	0.67654
452	4849.19	512	0.13489	546	0.66909
453	4449.62	512.5	0.13184	546.5	0.66171
454	4057.56	513	0.12882	547	0.6543
455	3675.72	513.5	0.12558	547.5	0.64648
456	3305.36	514	0.12219	548	0.63871
457	2952.58	514.5	0.11863	548.5	0.6308
458	2614.62	515	0.1151	549	0.62264
459	2296.15	515.5	0.11171	549.5	0.61443
460	1998.01	516	0.10865	550	0.60626
461	1722.18	516.5	0.10609	550.5	0.59829
462	1472.82	517	0.10409	551	0.59057
463	1243.78	517.5	0.10224	551.5	0.58281
464	1040.49	518	0.10028	552	0.57518
465	859.443	518.5	0.09801	552.5	0.56763
466	699.821	519	0.09553	553	0.56019
467	561.528	519.5	0.09279	553.5	0.55286
468	440.576	520	0.09013	554	0.54572
469	336.493	520.5	0.0876	554.5	0.53865
470	249.149	521	0.0855	555	0.53143
471	173.648	521.5	0.08352	555.5	0.52427
472	112.252	522	0.08159	556	0.5173
473	58.1874	522.5	0.07972	556.5	0.51057
474	13.8168	523	0.07789	557	0.50403
475	-23.2532	523.5	0.07606	557.5	0.49738
476	-53.7688	524	0.07414	558	0.49094
477	-78.6135	524.5	0.07226	558.5	0.48448
478	-101.345	525	0.07067	559	0.47793
479	-116.979	525.5	0.06917	559.5	0.47157
480	-130.106	526	0.06747	560	0.46525
481	-141.489	526.5	0.06581	560.5	0.45886
482	-149.393	527	0.06424	561	0.45237
483	-158.52	527.5	0.06296	561.5	0.44585
484	-164.316	528	0.06173	562	0.43929
485	-170.011	528.5	0.0607	562.5	0.43295
486	-177.789	529	0.05989	563	0.42644
487	-182.445	529.5	0.05915	563.5	0.41967
488	-188.707	530	0.05813	564	0.41294
489	-194.432	530.5	0.05684	564.5	0.40609
490	-199.578	531	0.05526	565	0.39901
491	-203.905	531.5	0.05362	565.5	0.39213
492	-207.027	532	0.05189	566	0.38536
493	-211.898	532.5	0.05022	566.5	0.37877
494	-214.68	533	0.04867	567	0.37247
495	-219.062	533.5	0.04741	567.5	0.36664
496	-223.813	534	0.04635	568	0.36114
497	-225.449	534.5	0.04543	568.5	0.35613
498	-231.341	535	0.04456	569	0.3512
499	-233.746	535.5	0.0436	569.5	0.34627
500	-238.88	536	0.04263	570	0.34145
		536.5	0.0416	570.5	0.33659
		537	0.04056	571	0.33161
		537.5	0.03954	571.5	0.32657
		538	0.03863	572	0.32142
		538.5	0.0378	572.5	0.31612
		539	0.03707	573	0.31088
		539.5	0.03623	573.5	0.30583
		540	0.03541	574	0.30076
		540.5	0.03456	574.5	0.2961
		541	0.03368	575	0.29149
		541.5	0.03283	575.5	0.287
		542	0.03207	576	0.28277
		542.5	0.03142	576.5	0.2786
		543	0.03088	577	0.27456
		543.5	0.03032	577.5	0.27062
		544	0.02967	578	0.26683
		544.5	0.02884	578.5	0.26294
		545	0.02792	579	0.25899
		545.5	0.02699	579.5	0.25504
		546	0.02604	580	0.25102
		546.5	0.02519	580.5	0.24705
		547	0.02455	581	0.24302
		547.5	0.02408	581.5	0.23892
		548	0.02367	582	0.23487
		548.5	0.02312	582.5	0.2308
		549	0.02252	583	0.22687
		549.5	0.0219	583.5	0.22306
		550	0.02116	584	0.21938
		550.5	0.02046	584.5	0.21566
		551	0.01986	585	0.21197
		551.5	0.01938	585.5	0.20833
		552	0.01905	586	0.20474
		552.5	0.01857	586.5	0.20114
		553	0.018	587	0.19754
		553.5	0.01744	587.5	0.19384
		554	0.01676	588	0.19021
		554.5	0.01608	588.5	0.1866
		555	0.01555	589	0.18316
		555.5	0.01517	589.5	0.17984
		556	0.01495	590	0.17666
		556.5	0.01471	590.5	0.17355
		557	0.01442	591	0.17057
		557.5	0.01409	591.5	0.1677
		558	0.01364	592	0.16499
		558.5	0.01313	592.5	0.1623
		559	0.01272	593	0.15969
		559.5	0.01243	593.5	0.15695
		560	0.01226	594	0.15415
		560.5	0.01211	594.5	0.1513
		561	0.01194	595	0.1485
		561.5	0.01175	595.5	0.14571
		562	0.0114	596	0.14287
		562.5	0.01084	596.5	0.14004
		563	0.01026	597	0.13735
		563.5	0.00973	597.5	0.13479
		564	0.00929	598	0.1324
		564.5	0.00891	598.5	0.13011
		565	0.00858	599	0.12805
		565.5	0.00834	599.5	0.126
		566	0.00814	600	0.12401
		566.5	0.00786	600.5	0.12207
		567	0.00761	601	0.12011
		567.5	0.00742	601.5	0.11812
		568	0.00727	602	0.11604
		568.5	0.00718	602.5	0.11387
		569	0.00703	603	0.1117
		569.5	0.00687	603.5	0.10954
		570	0.00671	604	0.10741
		570.5	0.00654	604.5	0.10534
		571	0.00635	605	0.10341
		571.5	0.00623	605.5	0.10155
		572	0.00616	606	0.09975
		572.5	0.00615	606.5	0.09805
		573	0.00604	607	0.09636
		573.5	0.00583	607.5	0.09472
		574	0.00557	608	0.09311
		574.5	0.00529	608.5	0.09148
		575	0.00494	609	0.08986
		575.5	0.00464	609.5	0.08822
		576	0.00443	610	0.0866
		576.5	0.00434	610.5	0.08504
		577	0.00424	611	0.08348
		577.5	0.00408	611.5	0.08192
		578	0.00394	612	0.08031
		578.5	0.00376	612.5	0.07866
		579	0.00353	613	0.07697
		579.5	0.00328	613.5	0.07526
		580	0.00312	614	0.07356
		580.5	0.00309	614.5	0.07188
		581	0.00315	615	0.07023
		581.5	0.00321	615.5	0.06855
		582	0.0033	616	0.0669
		582.5	0.00332	616.5	0.06538
		583	0.00326	617	0.06391
		583.5	0.00305	617.5	0.06251
		584	0.0028	618	0.06114
		584.5	0.00255	618.5	0.05975
		585	0.00233	619	0.05839
		585.5	0.00216	619.5	0.05705
		586	0.002	620	0.05575
		586.5	0.00188	620.5	0.05454
		587	0.0018	621	0.05339
		587.5	0.00168	621.5	0.05221
		588	0.00156	622	0.05107
		588.5	0.00147	622.5	0.05001
		589	0.00143	623	0.04895
		589.5	0.00141	623.5	0.04796
		590	0.00133	624	0.04697
		590.5	0.00124	624.5	0.04596
		591	0.00116	625	0.04494
		591.5	0.00109	625.5	0.04387
		592	0.00101	626	0.04282
		592.5	0.000975108	626.5	0.04184
		593	0.000988021	627	0.04097
		593.5	0.00104	627.5	0.04014
		594	0.00106	628	0.03936
		594.5	0.00104	628.5	0.03864
		595	0.00099844	629	0.03792
		595.5	0.000964446	629.5	0.03725
		596	0.000898635	630	0.0366
		596.5	0.000826148	630.5	0.03593
		597	0.000763982	631	0.03523
		597.5	0.000718765	631.5	0.03447
		598	0.000704313	632	0.03369
		598.5	0.000687276	632.5	0.03288
		599	0.0006635	633	0.03214
		599.5	0.000651912	633.5	0.03145
		600	0.000641695	634	0.03077
		600.5	0.000611785	634.5	0.03015
		601	0.000571363	635	0.02955
		601.5	0.000512615	635.5	0.02899
		602	0.00044032	636	0.02849
		602.5	0.000397071	636.5	0.02799
		603	0.000360506	637	0.02749
		603.5	0.000355757	637.5	0.02703
		604	0.00039315	638	0.02654
		604.5	0.000408657	638.5	0.026
		605	0.000419323	639	0.02545
		605.5	0.000414688	639.5	0.02496
		606	0.000376803	640	0.0244
		606.5	0.000327048	640.5	0.02386
		607	0.000223197	641	0.02332
		607.5	0.000131318	641.5	0.02281
		608	8.8922e-05	642	0.02233
		608.5	4.4755e-05	642.5	0.02185
		609	2.69024e-05	643	0.02137
		609.5	5.77065e-05	643.5	0.02093
		610	0.000132819	644	0.02047
		610.5	0.00021466	644.5	0.02
		611	0.000252876	645	0.01953
		611.5	0.000266585	645.5	0.01911
		612	0.000289766	646	0.01864
		612.5	0.000280001	646.5	0.01816
		613	0.000251131	647	0.01767
		613.5	0.000224676	647.5	0.01722
		614	0.000247001	648	0.01678
		614.5	0.000324922	648.5	0.01641
		615	0.000402341	649	0.01607
		615.5	0.000452726	649.5	0.0158
		616	0.000477801	650	0.01551
		616.5	0.000459255	650.5	0.01525
		617	0.0004437	651	0.01501
		617.5	0.000406899	651.5	0.01481
		618	0.000373816	652	0.0146
		618.5	0.000371186	652.5	0.01436
		619	0.000416241	653	0.01412
		619.5	0.000460156	653.5	0.01383
		620	0.000490235	654	0.01347
		620.5	0.000482891	654.5	0.01315
		621	0.00050038	655	0.01282
		621.5	0.000490518	655.5	0.01251
		622	0.000444367	656	0.01215
		622.5	0.000380811	656.5	0.01176
		623	0.000329076	657	0.01138
		623.5	0.000305123	657.5	0.01105
		624	0.000328374	658	0.01073
		624.5	0.000370496	658.5	0.01041
		625	0.000434542	659	0.01017
		625.5	0.000519696	659.5	0.00991
		626	0.000613462	660	0.0096
		626.5	0.000638124	660.5	0.00929
		627	0.000569582	661	0.00901
		627.5	0.000451907	661.5	0.00877
		628	0.00031595	662	0.00854
		628.5	0.000186922	662.5	0.00829
		629	7.35862e-05	663	0.00803
		629.5	3.31944e-05	663.5	0.00781
		630	0.000109288	664	0.00762
		630.5	0.000203139	664.5	0.00743
		631	0.000279901	665	0.00734
		631.5	0.00031445	665.5	0.00726
		632	0.000323886	666	0.00718
		632.5	0.000277192	666.5	0.00708
		633	0.000158177	667	0.00695
		633.5	5.71518e-05	667.5	0.00683
		634	2.14907e-05	668	0.00671
		634.5	0	668.5	0.00656
		635	3.42668e-05	669	0.00638
		635.5	0.000100976	669.5	0.00617
		636	0.000198709	670	0.00596
		636.5	0.0002811	670.5	0.00573
		637	0.00030728	671	0.00556
		637.5	0.000348411	671.5	0.00545
		638	0.000378053	672	0.00538
		638.5	0.000361688	672.5	0.00534
		639	0.000359608	673	0.0053
		639.5	0.000361762	673.5	0.00525
		640	0.000368477	674	0.00522
		640.5	0.000390177	674.5	0.00521
		641	0.00037551	675	0.0052
		641.5	0.000374259	675.5	0.0052
		642	0.000338798	676	0.00516
		642.5	0.000272951	676.5	0.00508
		643	0.000205742	677	0.00499
		643.5	0.000189431	677.5	0.00491
		644	0.000215583	678	0.00484
		644.5	0.000303292	678.5	0.00479
		645	0.000417187	679	0.00474
		645.5	0.000540662	679.5	0.00469
		646	0.000640438	680	0.00464
		646.5	0.000691304	680.5	0.00458
		647	0.000692803	681	0.00454
		647.5	0.000673798	681.5	0.00451
		648	0.000667289	682	0.00448
		648.5	0.000688057	682.5	0.00441
		649	0.000742563	683	0.00435
		649.5	0.000802261	683.5	0.00429
		650	0.000861598	684	0.00422
		650.5	0.000898273	684.5	0.00415
		651	0.000930073	685	0.00407
		651.5	0.000957502	685.5	0.00396
		652	0.000965661	686	0.00383
				686.5	0.00369
				687	0.00355
				687.5	0.00342
				688	0.00328
				688.5	0.00313
				689	0.003
				689.5	0.00288
				690	0.00276
				690.5	0.00264
				691	0.00253
				691.5	0.00243
				692	0.00231
				692.5	0.0022
				693	0.0021
				693.5	0.00204
				694	0.00195
				694.5	0.00184
				695	0.00177
				695.5	0.00171
				696	0.00164
				696.5	0.00158
				697	0.00152
				697.5	0.00149
				698	0.00144
				698.5	0.00139
				699	0.00137
				699.5	0.00139
				700	0.0014
				700.5	0.00137
				701	0.00135
				701.5	0.00134
				702	0.00132
				702.5	0.00125
				703	0.00114
				703.5	0.00101
				704	0.000853691
				704.5	0.00069942
				705	0.000550954
				705.5	0.000433946
				706	0.000334327
				706.5	0.00022049
				707	0.000113133
				707.5	5.78531e-05
				708	4.62616e-05
				708.5	8.05162e-05
				709	9.2367e-05
				709.5	6.59981e-05
				710	0

## Sheet: Fig. 3 (b)
1,6-tDPAtDIDCz
Wavelength (nm)	Absorption coefficient M-1 cm-1	Wavelength (nm)	Normalized intensitry (arb. Units)	Wavelength (nm)	Normalized intensitry (arb. Units)
(Black line)		(Blue line)		(Red line)
500	29.035
499.5	35.047
499	40.556
498.5	44.777
498	46.86
497.5	46.251
497	41.553
496.5	34.772
496	26.086
495.5	17.431
495	9.945
494.5	5.522
494	2.239
493.5	1.761
493	3.391
492.5	6.549
492	9.999
491.5	13.634
491	18.667
490.5	22.409
490	26.003
489.5	30.355
489	33.948
488.5	35.584
488	34.497
487.5	30.325
487	24.528
486.5	16.207
486	7.731
485.5	2.543
485	0
484.5	1.391
484	4.62
483.5	9.223
483	14.1
482.5	17.526
482	19.437
481.5	20.093
481	20.851
480.5	22.182
480	23.824
479.5	25.31
479	25.627
478.5	24.546
478	21.8
477.5	16.667
477	11.402
476.5	6.746
476	4.501
475.5	4.955
475	7.629
474.5	12.494
474	17.676
473.5	21.538
473	22.6
472.5	21.03
472	18.649
471.5	16.756	378.5	0.00315
471	15.741	379	0.00322
470.5	15.891	379.5	0.00357
470	17.204	380	0.00399
469.5	17.723	380.5	0.00433
469	17.407	381	0.00449
468.5	15.485	381.5	0.00451
468	12.369	382	0.00446
467.5	9.957	382.5	0.00435
467	7.856	383	0.00435
466.5	8.053	383.5	0.00449
466	10.632	384	0.00475
465.5	14.524	384.5	0.00507
465	18.475	385	0.00555
464.5	20.66	385.5	0.00607
464	21.144	386	0.00656
463.5	18.863	386.5	0.0069
463	16.189	387	0.00707
462.5	14.124	387.5	0.00715
462	14.536	388	0.00701
461.5	17.586	388.5	0.00686
461	21.472	389	0.0066
460.5	25.221	389.5	0.00633
460	28.116	390	0.00607
459.5	29.71	390.5	0.00585
459	29.865	391	0.00585
458.5	30.14	391.5	0.00599
458	30.611	392	0.00613
457.5	32.432	392.5	0.00617
457	37.231	393	0.00604
456.5	42.765	393.5	0.0057
456	48.323	394	0.00532
455.5	53.044	394.5	0.00517
455	58.106	395	0.00551
454.5	64.625	395.5	0.00612
454	72.433	396	0.007
453.5	82.647	396.5	0.00797
453	95.923	397	0.0088
452.5	111.282	397.5	0.00943
452	128.104	398	0.00979
451.5	144.77	398.5	0.01024
451	162.159	399	0.01066
450.5	180.217	399.5	0.01121
450	199.563	400	0.01195
449.5	222.486	400.5	0.0128
449	249.718	401	0.01382
448.5	281.493	401.5	0.01471
448	319.668	402	0.01569
447.5	364.976	402.5	0.01682
447	416.7	403	0.01812
446.5	475.171	403.5	0.01956
446	541.742	404	0.02127
445.5	616.586	404.5	0.02327
445	700.79	405	0.02535
444.5	794.874	405.5	0.02771
444	898.36	406	0.03037
443.5	1012.21	406.5	0.03315
443	1137.76	407	0.03611
442.5	1276.59	407.5	0.03921
442	1431.56	408	0.04246
441.5	1604.39	408.5	0.04589
441	1796.1	409	0.04975
440.5	2010.82	409.5	0.05399
440	2250.13	410	0.05828
439.5	2515.34	410.5	0.06289
439	2805.97	411	0.06778
438.5	3123.87	411.5	0.07283
438	3469.04	412	0.07804
437.5	3841.29	412.5	0.08411
437	4240.07	413	0.09093
436.5	4667.36	413.5	0.09836
436	5124.1	414	0.10692
435.5	5612.14	414.5	0.1163
435	6132.85	415	0.12631
434.5	6688.23	415.5	0.13677
434	7281.16	416	0.14861
433.5	7911.5	416.5	0.16122
433	8580.13	417	0.17424
432.5	9288.54	417.5	0.18797
432	10035.1	418	0.20229
431.5	10820.7	418.5	0.21675
431	11644.8	419	0.23147
430.5	12505.9	419.5	0.24694
430	13399.6	420	0.26339
429.5	14324.8	420.5	0.28094
429	15279.8	421	0.29984
428.5	16264.1	421.5	0.31998
428	17279.3	422	0.3416
427.5	18326.5	422.5	0.36559	422.5	0.000512115
427	19405	423	0.39128	423	0.000610008
426.5	20513.1	423.5	0.41818	423.5	0.000731729
426	21647.4	424	0.44603	424	0.00114
425.5	22803.6	424.5	0.4727	424.5	0.00149
425	23978.9	425	0.49668	425	0.00194
424.5	25167.9	425.5	0.5187	425.5	0.00241
424	26366.6	426	0.54074	426	0.00281
423.5	27570.8	426.5	0.56337	426.5	0.00317
423	28775.4	427	0.58805	427	0.00344
422.5	29971.7	427.5	0.61712	427.5	0.00369
422	31156	428	0.64849	428	0.00401
421.5	32322.3	428.5	0.67996	428.5	0.00441
421	33467.9	429	0.71145	429	0.00493
420.5	34590.5	429.5	0.74221	429.5	0.00552
420	35687.3	430	0.77213	430	0.006
419.5	36754.1	430.5	0.80089	430.5	0.00641
419	37785.4	431	0.8295	431	0.00683
418.5	38774	431.5	0.85622	431.5	0.00738
418	39712.2	432	0.88005	432	0.00785
417.5	40594.1	432.5	0.90185	432.5	0.00839
417	41416.2	433	0.92176	433	0.0088
416.5	42176.2	433.5	0.94068	433.5	0.00937
416	42871	434	0.9586	434	0.01008
415.5	43499.3	434.5	0.97488	434.5	0.0108
415	44059.5	435	0.98823	435	0.01146
414.5	44548.4	435.5	0.99658	435.5	0.01212
414	44971.4	436	1	436	0.01259
413.5	45330.4	436.5	0.99857	436.5	0.01303
413	45631.3	437	0.99339	437	0.01349
412.5	45876.7	437.5	0.98628	437.5	0.01424
412	46066.3	438	0.97754	438	0.0151
411.5	46200.4	438.5	0.96738	438.5	0.01584
411	46277.8	439	0.95547	439	0.01644
410.5	46299.6	439.5	0.9406	439.5	0.01705
410	46271.4	440	0.92303	440	0.01786
409.5	46197.5	440.5	0.90269	440.5	0.01865
409	46081.1	441	0.8806	441	0.01935
408.5	45929.3	441.5	0.85758	441.5	0.01992
408	45747.1	442	0.83406	442	0.02063
407.5	45537.8	442.5	0.81249	442.5	0.02156
407	45307.7	443	0.79177	443	0.02259
406.5	45062.9	443.5	0.77084	443.5	0.02366
406	44808.1	444	0.74931	444	0.02501
405.5	44548.4	444.5	0.72763	444.5	0.02621
405	44285.3	445	0.70574	445	0.02716
404.5	44019.9	445.5	0.68233	445.5	0.02774
404	43752.7	446	0.66114	446	0.0282
403.5	43488	446.5	0.64268	446.5	0.02854
403	43232.7	447	0.6267	447	0.02874
402.5	42990.9	447.5	0.61328	447.5	0.02869
402	42766.8	448	0.60223	448	0.02871
401.5	42566.4	448.5	0.59307	448.5	0.02856
401	42393.1	449	0.58359	449	0.02835
400.5	42250.2	449.5	0.57417	449.5	0.02786
400	42283.4	450	0.56473	450	0.02707
399.5	42207	450.5	0.55512	450.5	0.02604
399	42160.9	451	0.54614	451	0.02521
398.5	42144	451.5	0.53726	451.5	0.02472
398	42152.6	452	0.52915	452	0.02433
397.5	42181.9	452.5	0.52143	452.5	0.02442
397	42229.1	453	0.51401	453	0.02485
396.5	42289.2	453.5	0.50671	453.5	0.02562
396	42367.5	454	0.49958	454	0.02656
395.5	42457.2	454.5	0.4944	454.5	0.02778
395	42558.7	455	0.48985	455	0.02923
394.5	42669.7	455.5	0.48549	455.5	0.03087
394	42782.9	456	0.48114	456	0.03256
393.5	42896.7	456.5	0.47647	456.5	0.03478
393	43005.6	457	0.47198	457	0.03704
392.5	43105.9	457.5	0.46696	457.5	0.03948
392	43194.2	458	0.46276	458	0.04201
391.5	43272	458.5	0.45903	458.5	0.04429
391	43338.4	459	0.45567	459	0.04637
390.5	43396.5	459.5	0.45215	459.5	0.04818
390	43444.5	460	0.44785	460	0.05004
389.5	43478.3	460.5	0.4432	460.5	0.05191
389	43503.3	461	0.4372	461	0.05364
388.5	43515.5	461.5	0.43042	461.5	0.0554
388	43516.1	462	0.42416	462	0.05727
387.5	43501.4	462.5	0.41866	462.5	0.0589
387	43464.5	463	0.41367	463	0.06049
386.5	43404.2	463.5	0.40882	463.5	0.06206
386	43319.3	464	0.40477	464	0.06364
385.5	43209.3	464.5	0.40048	464.5	0.06507
385	43073.9	465	0.39479	465	0.06684
384.5	42915.2	465.5	0.38844	465.5	0.06868
384	42731.6	466	0.38182	466	0.0707
383.5	42528.5	466.5	0.37475	466.5	0.07307
383	42302.3	467	0.3675	467	0.07547
382.5	42059.2	467.5	0.36132	467.5	0.07812
382	41805.7	468	0.35541	468	0.08072
381.5	41544.2	468.5	0.34827	468.5	0.08351
381	41276.6	469	0.34002	469	0.08686
380.5	41007.9	469.5	0.33151	469.5	0.0901
380	40736.9	470	0.32249	470	0.09347
379.5	40468.1	470.5	0.31298	470.5	0.09698
379	40210.1	471	0.30404	471	0.1004
378.5	39960.8	471.5	0.29555	471.5	0.10409
378	39722.2	472	0.28739	472	0.10794
377.5	39489.4	472.5	0.27896	472.5	0.11168
377	39266.5	473	0.27102	473	0.11539
376.5	39054.2	473.5	0.2634	473.5	0.1192
376	38851.8	474	0.2559	474	0.12305
375.5	38658	474.5	0.2489	474.5	0.12678
375	38468.5	475	0.24198	475	0.13056
374.5	38279.9	475.5	0.23491	475.5	0.13418
374	38088.7	476	0.22715	476	0.13795
373.5	37898.6	476.5	0.21941	476.5	0.14171
373	37706.7	477	0.21173	477	0.14535
372.5	37511	477.5	0.20441	477.5	0.1493
372	37313.4	478	0.19771	478	0.15319
371.5	37110.9	478.5	0.19098	478.5	0.15732
371	36908.1	479	0.18442	479	0.16163
370.5	36710.8	479.5	0.17818	479.5	0.16625
370	35640.6	480	0.17265	480	0.17147
369.5	35484.6	480.5	0.16751	480.5	0.17691
369	35335.7	481	0.16267	481	0.1824
368.5	35191.8	481.5	0.15847	481.5	0.18833
368	35051.2	482	0.15434	482	0.19451
367.5	34919.1	482.5	0.15048	482.5	0.20114
367	34782.3	483	0.14689	483	0.208
366.5	34648.7	483.5	0.1434	483.5	0.21501
366	34524.9	484	0.13982	484	0.22196
365.5	34405.6	484.5	0.1359	484.5	0.22915
365	34292.5	485	0.13213	485	0.23649
364.5	34182.2	485.5	0.12813	485.5	0.24375
364	34073.1	486	0.12427	486	0.25099
363.5	33968.2	486.5	0.12097	486.5	0.25804
363	33869.7	487	0.11836	487	0.26513
362.5	33768.9	487.5	0.1161	487.5	0.27236
362	33669.9	488	0.1138	488	0.28016
361.5	33582.5	488.5	0.11136	488.5	0.28841
361	33512.9	489	0.10875	489	0.29663
360.5	33449.5	489.5	0.10602	489.5	0.30489
360	33405.2	490	0.1032	490	0.31342
359.5	33375.6	490.5	0.10092	490.5	0.32213
359	33351.7	491	0.09904	491	0.33135
358.5	33340.1	491.5	0.09742	491.5	0.34109
358	33336.4	492	0.09566	492	0.35125
357.5	33344.8	492.5	0.09399	492.5	0.36169
357	33365.7	493	0.09222	493	0.37256
356.5	33400.6	493.5	0.08971	493.5	0.38385
356	33449.1	494	0.08696	494	0.3958
355.5	33514.6	494.5	0.08422	494.5	0.4079
355	33591	495	0.08178	495	0.41971
354.5	33671.8	495.5	0.07934	495.5	0.4316
354	33754.2	496	0.0773	496	0.44371
353.5	33839.9	496.5	0.07574	496.5	0.45629
353	33921.6	497	0.07438	497	0.46937
352.5	34014.1	497.5	0.07308	497.5	0.48245
352	34108	498	0.07176	498	0.49559
351.5	34209	498.5	0.07057	498.5	0.50861
351	34322.5	499	0.06907	499	0.52161
350.5	34444.8	499.5	0.06766	499.5	0.53479
350	34566.8	500	0.06613	500	0.5481
349.5	34690.7	500.5	0.06464	500.5	0.56156
349	34814.8	501	0.06314	501	0.57519
348.5	34944.1	501.5	0.06171	501.5	0.58907
348	35086.8	502	0.06031	502	0.60313
347.5	35232	502.5	0.05875	502.5	0.61818
347	35385.8	503	0.05732	503	0.63331
346.5	35557.1	503.5	0.0558	503.5	0.64805
346	35739.7	504	0.05423	504	0.66281
345.5	35926.8	504.5	0.05258	504.5	0.67772
345	36117.3	505	0.05097	505	0.69265
344.5	36320.5	505.5	0.04946	505.5	0.7081
344	36519.8	506	0.0479	506	0.72358
343.5	36731.3	506.5	0.04649	506.5	0.73881
343	36961.9	507	0.04542	507	0.75343
342.5	37208.2	507.5	0.04442	507.5	0.76774
342	37465.7	508	0.0433	508	0.78163
341.5	37737.3	508.5	0.04215	508.5	0.79522
341	38024.5	509	0.04087	509	0.80818
340.5	38320.4	509.5	0.03956	509.5	0.8208
340	39107.4	510	0.03818	510	0.833
339.5	39468.3	510.5	0.03704	510.5	0.84463
339	39861.1	511	0.03592	511	0.85695
338.5	40265.8	511.5	0.03485	511.5	0.86903
338	40691.8	512	0.03377	512	0.88041
337.5	41144.6	512.5	0.03269	512.5	0.8913
337	41624.5	513	0.03168	513	0.90172
336.5	42122.4	513.5	0.03059	513.5	0.9114
336	42646.5	514	0.02968	514	0.92113
335.5	43198.3	514.5	0.02875	514.5	0.93071
335	43778.8	515	0.0278	515	0.93989
334.5	44389.5	515.5	0.02681	515.5	0.94818
334	45029.7	516	0.0257	516	0.95595
333.5	45691.3	516.5	0.02464	516.5	0.96301
333	46386.8	517	0.02374	517	0.96959
332.5	47106.2	517.5	0.02299	517.5	0.97504
332	47859.8	518	0.02232	518	0.98012
331.5	48645.8	518.5	0.02176	518.5	0.98444
331	49464	519	0.02116	519	0.98783
330.5	50299	519.5	0.02038	519.5	0.99122
330	51162.3	520	0.01949	520	0.99423
329.5	52051.2	520.5	0.01864	520.5	0.99667
329	52956.3	521	0.01779	521	0.99842
328.5	53883.8	521.5	0.01713	521.5	0.9995
328	54836.6	522	0.01673	522	0.99992
327.5	55801.5	522.5	0.01658	522.5	1
327	56782	523	0.01653	523	0.99961
326.5	57763	523.5	0.01645	523.5	0.99887
326	58740.1	524	0.01636	524	0.99774
325.5	59715.7	524.5	0.01613	524.5	0.99615
325	60689	525	0.01585	525	0.99369
324.5	61669.6	525.5	0.01557	525.5	0.9908
324	62646.7	526	0.0152	526	0.987
323.5	63615.6	526.5	0.01476	526.5	0.98336
323	64563.1	527	0.01427	527	0.9791
322.5	65498.3	527.5	0.0138	527.5	0.97402
322	66408.7	528	0.01335	528	0.96867
321.5	67291.6	528.5	0.013	528.5	0.96344
321	68146.4	529	0.01279	529	0.95826
320.5	68981.3	529.5	0.0127	529.5	0.95286
320	69795.2	530	0.01259	530	0.94728
319.5	70570.3	530.5	0.01235	530.5	0.94153
319	71308	531	0.01206	531	0.93557
318.5	72004.6	531.5	0.01178	531.5	0.92947
318	72665.3	532	0.01132	532	0.9233
317.5	73297.3	532.5	0.01072	532.5	0.91745
317	73908.8	533	0.01021	533	0.91135
316.5	74497.3	533.5	0.00973	533.5	0.9048
316	75060.9	534	0.00916	534	0.89789
315.5	75601.1	534.5	0.00866	534.5	0.89043
315	76128.8	535	0.0085	535	0.88344
314.5	76653.2	535.5	0.00846	535.5	0.876
314	77179.5	536	0.00825	536	0.8683
313.5	77720.3	536.5	0.00803	536.5	0.86031
313	78278.8	537	0.00775	537	0.85247
312.5	78854.6	537.5	0.00718	537.5	0.84499
312	79438.7	538	0.0064	538	0.83749
311.5	80030.7	538.5	0.00584	538.5	0.8302
311	80630.8	539	0.00548	539	0.82312
310.5	81235.4	539.5	0.00521	539.5	0.81642
310	81842.4	540	0.00505	540	0.81
309.5	82433.9	540.5	0.00503	540.5	0.80379
309	82992.5	541	0.00488	541	0.79835
308.5	83503.2	541.5	0.00459	541.5	0.79292
308	83959.9	542	0.00426	542	0.78737
307.5	84366.7	542.5	0.00394	542.5	0.78174
307	84724.1	543	0.00363	543	0.77578
306.5	85025.8	543.5	0.00344	543.5	0.77026
306	85287.9	544	0.0034	544	0.76442
305.5	85504.1	544.5	0.00343	544.5	0.75841
305	85683.4	545	0.00352	545	0.75198
304.5	85826.5	545.5	0.00356	545.5	0.74553
304	85939.3	546	0.00356	546	0.73926
303.5	86030	546.5	0.00341	546.5	0.73274
303	86099.9	547	0.00316	547	0.72627
302.5	86153.5	547.5	0.00283	547.5	0.71969
302	86189.5	548	0.00244	548	0.71331
301.5	86212.2	548.5	0.00212	548.5	0.70704
301	86222.1	549	0.0018	549	0.7011
300.5	86211.4	549.5	0.00162	549.5	0.6957
300	86184.6	550	0.00156	550	0.6905
299.5	86141	550.5	0.0016	550.5	0.68541
299	86059.5	551	0.0017	551	0.68058
298.5	85939.5	551.5	0.00177	551.5	0.67573
298	85772.6	552	0.00182	552	0.67159
297.5	85544.3	552.5	0.00175	552.5	0.6677
297	85253.9	553	0.00157	553	0.6638
296.5	84888.9	553.5	0.00133	553.5	0.6598
296	84454.6	554	0.00103	554	0.65575
295.5	83962.8	554.5	0.000761084	554.5	0.65191
295	83421.4	555	0.000539811	555	0.64784
294.5	82835.7	555.5	0.000387087	555.5	0.64385
294	82220.5	556	0.000351478	556	0.63967
293.5	81593.7	556.5	0.000349192	556.5	0.63547
293	80964.2	557	0.00040516	557	0.63117
292.5	80351.2	557.5	0.000506598	557.5	0.62661
292	79767.9	558	0.000668777	558	0.62196
291.5	79209.1	558.5	0.000753336	558.5	0.6174
291	78678.2	559	0.000704655	559	0.61263
290.5	78168.2	559.5	0.000619073	559.5	0.60769
290	77683.4	560	0.000451781	560	0.60258
289.5	77223.2	560.5	0.000229743	560.5	0.59779
289	76784.5	561	3.94852e-05	561	0.59352
288.5	76365.8	561.5	0	561.5	0.58886
288	75959.7	562	1.23948e-05	562	0.58395
287.5	75556.3			562.5	0.57902
287	75162.9			563	0.57404
286.5	74783.7			563.5	0.56864
286	74416.8			564	0.56333
285.5	74052.7			564.5	0.55773
285	73681.9			565	0.55188
284.5	73312.7			565.5	0.54602
284	72939.8			566	0.5397
283.5	72568.2			566.5	0.53291
283	72212.7			567	0.52611
282.5	71858			567.5	0.51924
282	71506.8			568	0.51214
281.5	71166.8			568.5	0.50507
281	70843.8			569	0.49836
280.5	70545.5			569.5	0.49237
280	70266			570	0.4864
279.5	70003.2			570.5	0.48058
279	69755.8			571	0.47522
278.5	69532.3			571.5	0.46995
278	69323.4			572	0.46463
277.5	69128.2			572.5	0.45954
277	68940			573	0.45438
276.5	68757.5			573.5	0.44927
276	68585.5			574	0.44442
275.5	68420.2			574.5	0.43919
275	68252.1			575	0.43347
274.5	68095.1			575.5	0.4277
274	67936.8			576	0.42186
273.5	67786.9			576.5	0.41583
273	67637.8			577	0.40952
272.5	67488.8			577.5	0.40326
272	67330.4			578	0.39707
271.5	67180.4			578.5	0.39067
271	67032.7			579	0.38415
270.5	66878.7			579.5	0.37803
270	66716			580	0.37201
269.5	66546.9			580.5	0.3664
269	66378.5			581	0.36112
268.5	66207.6			581.5	0.35585
268	66025.7			582	0.35077
267.5	65833			582.5	0.34583
267	65626.8			583	0.34071
266.5	65410.2			583.5	0.33535
266	65194.5			584	0.33002
265.5	64968.5			584.5	0.32477
265	64726.3			585	0.3195
264.5	64473.8			585.5	0.31407
264	64219.2			586	0.30901
263.5	63963.1			586.5	0.30406
263	63701.2			587	0.299
262.5	63433.1			587.5	0.29393
262	63166.4			588	0.28874
261.5	62906.5			588.5	0.28356
261	62657.2			589	0.27892
260.5	62415.3			589.5	0.27467
260	62176.6			590	0.27048
259.5	61956.2			590.5	0.26652
259	61757.2			591	0.26268
258.5	61574.3			591.5	0.25879
258	61414.7			592	0.25476
257.5	61284.6			592.5	0.2508
257	61187.4			593	0.24706
256.5	61120.8			593.5	0.24313
256	61096.3			594	0.23902
255.5	61107.8			594.5	0.23519
255	61164.1			595	0.23141
254.5	61261.1			595.5	0.22755
254	61405			596	0.22363
253.5	61596			596.5	0.2194
253	61833.2			597	0.21512
252.5	62110.2			597.5	0.21103
252	62429.1			598	0.20734
251.5	62788.9			598.5	0.20369
251	63190.6			599	0.20013
250.5	63631.5			599.5	0.19665
250	64096.9			600	0.1935
				600.5	0.19029
				601	0.18725
				601.5	0.18469
				602	0.18199
				602.5	0.17924
				603	0.17664
				603.5	0.17418
				604	0.17174
				604.5	0.1695
				605	0.16739
				605.5	0.16519
				606	0.16282
				606.5	0.16052
				607	0.15796
				607.5	0.15517
				608	0.15234
				608.5	0.14982
				609	0.14713
				609.5	0.14442
				610	0.14197
				610.5	0.13944
				611	0.13707
				611.5	0.13485
				612	0.13295
				612.5	0.13141
				613	0.13005
				613.5	0.12917
				614	0.12819
				614.5	0.12705
				615	0.12596
				615.5	0.12461
				616	0.12305
				616.5	0.12142
				617	0.11993
				617.5	0.11821
				618	0.11605
				618.5	0.11353
				619	0.11056
				619.5	0.10744
				620	0.10396
				620.5	0.10036
				621	0.09695
				621.5	0.09362
				622	0.09077
				622.5	0.08787
				623	0.08509
				623.5	0.08216
				624	0.07912
				624.5	0.07609
				625	0.07329
				625.5	0.07118
				626	0.0695
				626.5	0.06794
				627	0.06646
				627.5	0.06498
				628	0.06373
				628.5	0.06236
				629	0.06097
				629.5	0.05987
				630	0.05886
				630.5	0.0582
				631	0.05765
				631.5	0.05728
				632	0.05669
				632.5	0.0558
				633	0.05465
				633.5	0.05329
				634	0.05222
				634.5	0.05121
				635	0.05012
				635.5	0.04918
				636	0.04834
				636.5	0.0476
				637	0.04665
				637.5	0.04575
				638	0.04481
				638.5	0.04382
				639	0.04305
				639.5	0.04243
				640	0.04209
				640.5	0.04172
				641	0.04112
				641.5	0.04027
				642	0.03905
				642.5	0.03787
				643	0.03643
				643.5	0.0346
				644	0.03283
				644.5	0.0311
				645	0.02935
				645.5	0.02735
				646	0.02556
				646.5	0.02378
				647	0.02197
				647.5	0.02032
				648	0.01905
				648.5	0.01789
				649	0.01696
				649.5	0.01605
				650	0.01522
				650.5	0.01435
				651	0.01366
				651.5	0.01295
				652	0.01198
				652.5	0.01106
				653	0.0102
				653.5	0.00944
				654	0.00854
				654.5	0.00773
				655	0.007
				655.5	0.00622
				656	0.00559
				656.5	0.00527
				657	0.00493
				657.5	0.00479
				658	0.00483
				658.5	0.00488
				659	0.00484
				659.5	0.00487
				660	0.00482
				660.5	0.0046
				661	0.00429
				661.5	0.0039
				662	0.00352
				662.5	0.00297
				663	0.00251
				663.5	0.00205
				664	0.00151
				664.5	0.001
				665	0.000714703
				665.5	0.000326281
				666	0

## Sheet: Fig. 4 (a)
2,5-tDPAtDIDCz		1,6-tDPAtDIDCz
Time (ns)	Normalized intensity (arb. Units)	Time (ns)	Normalized intensity (arb. Units)
(Blue line)		(Black line)
0	0.00271	0	9.996e-06
0.04966	0.00231	0.04966	2.9988e-05
0.09933	0.00191	0.09933	1.9992e-05
0.14899	0.00251	0.14899	1.9992e-05
0.19866	0.00301	0.19866	9.996e-06
0.24832	0.00251	0.24832	9.996e-06
0.29798	0.00211	0.29798	9.996e-06
0.34765	0.00281	0.34765	2.9988e-05
0.39731	0.00291	0.39731	9.996e-06
0.44697	0.00572	0.44697	0
0.49664	0.00251	0.49664	0
0.5463	0.00281	0.5463	1.9992e-05
0.59597	0.000702952	0.59597	1.9992e-05
0.64563	0.00141	0.64563	2.9988e-05
0.69529	0.00161	0.69529	9.996e-06
0.74496	0.00121	0.74496	1.9992e-05
0.79462	0.00362	0.79462	2.9988e-05
0.84429	0.00201	0.84429	0
0.89395	0.00291	0.89395	3.9984e-05
0.94361	0.00231	0.94361	2.9988e-05
0.99328	0.00311	0.99328	1.9992e-05
1.04294	0.00231	1.04294	0
1.0926	0.00181	1.0926	1.9992e-05
1.14227	0.00402	1.14227	2.9988e-05
1.19193	0.00372	1.19193	9.996e-06
1.2416	0.00301	1.2416	1.9992e-05
1.29126	0.00221	1.29126	9.996e-06
1.34092	0.00351	1.34092	2.9988e-05
1.39059	0.00311	1.39059	1.9992e-05
1.44025	0.00452	1.44025	0
1.48991	0.00271	1.48991	2.9988e-05
1.53958	0.00171	1.53958	3.9984e-05
1.58924	0.00191	1.58924	9.996e-06
1.63891	0.00241	1.63891	2.9988e-05
1.68857	0.00301	1.68857	2.9988e-05
1.73823	0.00432	1.73823	1.9992e-05
1.7879	0.00402	1.7879	1.9992e-05
1.83756	0.00291	1.83756	0
1.88723	0.00221	1.88723	0
1.93689	0.00301	1.93689	9.996e-06
1.98655	0.00191	1.98655	0
2.03622	0.00362	2.03622	9.996e-06
2.08588	0.00372	2.08588	9.996e-06
2.13554	0.00372	2.13554	3.9984e-05
2.18521	0.000803374	2.18521	1.9992e-05
2.23487	0.00372	2.23487	9.996e-06
2.28454	0.00341	2.28454	0
2.3342	0.00241	2.3342	2.9988e-05
2.38386	0.00191	2.38386	9.996e-06
2.43353	0.00261	2.43353	0
2.48319	0.00201	2.48319	0
2.53286	0.00161	2.53286	9.996e-06
2.58252	0.00331	2.58252	9.996e-06
2.63218	0.00251	2.63218	2.9988e-05
2.68185	0.00372	2.68185	9.996e-06
2.73151	0.00271	2.73151	9.996e-06
2.78117	0.00241	2.78117	1.9992e-05
2.83084	0.00181	2.83084	1.9992e-05
2.8805	0.00251	2.8805	9.996e-06
2.93017	0.00291	2.93017	0
2.97983	0.00281	2.97983	9.996e-06
3.02949	0.00221	3.02949	1.9992e-05
3.07916	0.00271	3.07916	0
3.12882	0.00291	3.12882	2.9988e-05
3.17849	0.00231	3.17849	9.996e-06
3.22815	0.00281	3.22815	2.9988e-05
3.27781	0.00281	3.27781	9.996e-06
3.32748	0.00321	3.32748	9.996e-06
3.37714	0.00241	3.37714	2.9988e-05
3.4268	0.00382	3.4268	2.9988e-05
3.47647	0.00181	3.47647	9.996e-06
3.52613	0.00392	3.52613	0
3.5758	0.00341	3.5758	2.9988e-05
3.62546	0.00221	3.62546	9.996e-06
3.67512	0.00251	3.67512	0
3.72479	0.00462	3.72479	0
3.77445	0.00341	3.77445	1.9992e-05
3.82412	0.00251	3.82412	2.9988e-05
3.87378	0.00341	3.87378	0
3.92344	0.00351	3.92344	1.9992e-05
3.97311	0.00281	3.97311	9.996e-06
4.02277	0.00321	4.02277	9.996e-06
4.07243	0.00271	4.07243	0
4.1221	0.00331	4.1221	1.9992e-05
4.17176	0.00311	4.17176	0
4.22143	0.00251	4.22143	1.9992e-05
4.27109	0.00351	4.27109	0
4.32075	0.00462	4.32075	1.9992e-05
4.37042	0.00301	4.37042	2.9988e-05
4.42008	0.00161	4.42008	1.9992e-05
4.46974	0.00472	4.46974	0
4.51941	0.00351	4.51941	0
4.56907	0.00382	4.56907	1.9992e-05
4.61874	0.00161	4.61874	3.9984e-05
4.6684	0.00151	4.6684	0
4.71806	0.00231	4.71806	1.9992e-05
4.76773	0.00191	4.76773	9.996e-06
4.81739	0.00251	4.81739	1.9992e-05
4.86706	0.00372	4.86706	9.996e-06
4.91672	0.00201	4.91672	9.996e-06
4.96638	0.0011	4.96638	1.9992e-05
5.01605	0.00321	5.01605	0
5.06571	0	5.06571	9.996e-06
5.11537	0.00321	5.11537	9.996e-06
5.16504	0.00141	5.16504	2.9988e-05
5.2147	0.00321	5.2147	0
5.26437	0.00402	5.26437	0
5.31403	0.00372	5.31403	1.9992e-05
5.36369	0.00191	5.36369	9.996e-06
5.41336	0.000502109	5.41336	9.996e-06
5.46302	0.00261	5.46302	3.9984e-05
5.51269	0.00261	5.51269	2.9988e-05
5.56235	0.00422	5.56235	9.996e-06
5.61201	0.00472	5.61201	9.996e-06
5.66168	0.00151	5.66168	2.9988e-05
5.71134	0.00201	5.71134	1.9992e-05
5.761	0.00221	5.761	9.996e-06
5.81067	0.00311	5.81067	0
5.86033	0.00121	5.86033	1.9992e-05
5.91	0.0011	5.91	9.996e-06
5.95966	0.00422	5.95966	1.9992e-05
6.00932	0.00271	6.00932	1.9992e-05
6.05899	0.00241	6.05899	0
6.10865	0.00362	6.10865	2.9988e-05
6.15832	0.00271	6.15832	2.9988e-05
6.20798	0.00271	6.20798	9.996e-06
6.25764	0.00472	6.25764	2.9988e-05
6.30731	0.00291	6.30731	9.996e-06
6.35697	0.00231	6.35697	0
6.40663	0.00382	6.40663	9.996e-06
6.4563	0.00241	6.4563	3.9984e-05
6.50596	0.00321	6.50596	2.9988e-05
6.55563	0.00191	6.55563	1.9992e-05
6.60529	0.00271	6.60529	9.996e-06
6.65495	0.00231	6.65495	1.9992e-05
6.70462	0.00121	6.70462	0
6.75428	0.00181	6.75428	9.996e-06
6.80394	0.00311	6.80394	0
6.85361	0.00402	6.85361	2.9988e-05
6.90327	0.00412	6.90327	1.9992e-05
6.95294	0.00121	6.95294	9.996e-06
7.0026	0.00211	7.0026	0
7.05226	0.00281	7.05226	9.996e-06
7.10193	0.00181	7.10193	9.996e-06
7.15159	0.00331	7.15159	1.9992e-05
7.20126	0.00211	7.20126	0
7.25092	0.00432	7.25092	0
7.30058	0.00151	7.30058	9.996e-06
7.35025	0.00221	7.35025	2.9988e-05
7.39991	0.00281	7.39991	1.9992e-05
7.44957	0.00392	7.44957	0
7.49924	0.00331	7.49924	2.9988e-05
7.5489	0.00191	7.5489	1.9992e-05
7.59857	0.00181	7.59857	9.996e-06
7.64823	0.00191	7.64823	9.996e-06
7.69789	0.00241	7.69789	2.9988e-05
7.74756	0.00321	7.74756	1.9992e-05
7.79722	0.00261	7.79722	1.9992e-05
7.84689	0.00311	7.84689	1.9992e-05
7.89655	0.00191	7.89655	0
7.94621	0.00181	7.94621	0
7.99588	0.00462	7.99588	2.9988e-05
8.04554	0.00231	8.04554	1.9992e-05
8.0952	0.00341	8.0952	3.9984e-05
8.14487	0.00372	8.14487	9.996e-06
8.19453	0.00261	8.19453	9.996e-06
8.2442	0.00321	8.2442	9.996e-06
8.29386	0.00201	8.29386	9.996e-06
8.34352	0.00291	8.34352	2.9988e-05
8.39319	0.00482	8.39319	1.9992e-05
8.44285	0.00201	8.44285	0
8.49252	0.00261	8.49252	0
8.54218	0.00321	8.54218	2.9988e-05
8.59184	0.00392	8.59184	9.996e-06
8.64151	0.00261	8.64151	1.9992e-05
8.69117	0.00221	8.69117	1.9992e-05
8.74083	0.0011	8.74083	9.996e-06
8.7905	0.00281	8.7905	2.9988e-05
8.84016	0.00231	8.84016	2.9988e-05
8.88983	0.00241	8.88983	2.9988e-05
8.93949	0.00362	8.93949	0
8.98915	0.00422	8.98915	2.9988e-05
9.03882	0.00301	9.03882	2.9988e-05
9.08848	0.00261	9.08848	9.996e-06
9.13815	0.00151	9.13815	9.996e-06
9.18781	0.00331	9.18781	0
9.23747	0.00392	9.23747	9.996e-06
9.28714	0.00221	9.28714	0
9.3368	0.00251	9.3368	9.996e-06
9.38646	0.00151	9.38646	2.9988e-05
9.43613	0.00291	9.43613	2.9988e-05
9.48579	0.00171	9.48579	1.9992e-05
9.53546	0.00311	9.53546	9.996e-06
9.58512	0.00231	9.58512	2.9988e-05
9.63478	0.00211	9.63478	2.9988e-05
9.68445	0.00161	9.68445	9.996e-06
9.73411	0.00291	9.73411	9.996e-06
9.78377	0.00221	9.78377	9.996e-06
9.83344	0.00221	9.83344	0
9.8831	0.00351	9.8831	2.9988e-05
9.93277	0.00291	9.93277	3.9984e-05
9.98243	0.00231	9.98243	0
10.0321	0.00412	10.0321	0
10.0818	0.00382	10.0818	9.996e-06
10.1314	0.00121	10.1314	1.9992e-05
10.1811	0.00201	10.1811	2.9988e-05
10.2308	0.00412	10.2308	2.9988e-05
10.2804	0.00341	10.2804	9.996e-06
10.3301	0.00121	10.3301	1.9992e-05
10.3797	0.00221	10.3797	9.996e-06
10.4294	0.00251	10.4294	9.996e-06
10.4791	0.00191	10.4791	9.996e-06
10.5287	0.00251	10.5287	1.9992e-05
10.5784	0.00532	10.5784	9.996e-06
10.6281	0.00271	10.6281	1.9992e-05
10.6777	0.00351	10.6777	9.996e-06
10.7274	0.00221	10.7274	1.9992e-05
10.777	0.00251	10.777	1.9992e-05
10.8267	0.00241	10.8267	9.996e-06
10.8764	0.00181	10.8764	0
10.926	0.00351	10.926	9.996e-06
10.9757	0.00211	10.9757	0
11.0254	0.00221	11.0254	4.998e-05
11.075	0.00452	11.075	1.9992e-05
11.1247	0.00321	11.1247	9.996e-06
11.1744	0.00351	11.1744	1.9992e-05
11.224	0.00452	11.224	9.996e-06
11.2737	0.00241	11.2737	1.9992e-05
11.3233	0.00281	11.3233	9.996e-06
11.373	0.00281	11.373	1.9992e-05
11.4227	0.00261	11.4227	2.9988e-05
11.4724	0.00291	11.4724	1.9992e-05
11.522	0.00271	11.522	1.9992e-05
11.5717	0.00311	11.5717	9.996e-06
11.6213	0.00281	11.6213	1.9992e-05
11.671	0.00221	11.671	9.996e-06
11.7207	0.00201	11.7207	4.998e-05
11.7703	0.00271	11.7703	9.996e-06
11.82	0.00201	11.82	9.996e-06
11.8697	0.001	11.8697	1.9992e-05
11.9193	0.00291	11.9193	0
11.969	0.00221	11.969	9.996e-06
12.0186	0.00251	12.0186	9.996e-06
12.0683	0.00331	12.0683	9.996e-06
12.118	0.00382	12.118	9.996e-06
12.1676	0.00151	12.1676	4.998e-05
12.2173	0.000602531	12.2173	1.9992e-05
12.267	0.0011	12.267	9.996e-06
12.3166	0.00201	12.3166	9.996e-06
12.3663	0.00392	12.3663	3.9984e-05
12.416	0.00221	12.416	9.996e-06
12.4656	0.00422	12.4656	1.9992e-05
12.5153	0.00281	12.5153	9.996e-06
12.5649	0.00201	12.5649	9.996e-06
12.6146	0.00261	12.6146	9.996e-06
12.6643	0.000602531	12.6643	3.9984e-05
12.7139	0.00522	12.7139	9.996e-06
12.7636	0.00241	12.7636	9.996e-06
12.8133	0.00291	12.8133	0
12.8629	0.00141	12.8629	9.996e-06
12.9126	0.00201	12.9126	2.9988e-05
12.9623	0.00141	12.9623	9.996e-06
13.0119	0.00281	13.0119	0
13.0616	0.00251	13.0616	0
13.1113	0.00432	13.1113	9.996e-06
13.1609	0.00351	13.1609	2.9988e-05
13.2106	0.00422	13.2106	0
13.2602	0.00271	13.2602	3.9984e-05
13.3099	0.001	13.3099	9.996e-06
13.3596	0.00351	13.3596	2.9988e-05
13.4092	0.00321	13.4092	0
13.4589	0.00422	13.4589	9.996e-06
13.5086	0.000702952	13.5086	9.996e-06
13.5582	0.00321	13.5582	1.9992e-05
13.6079	0.00472	13.6079	2.9988e-05
13.6576	0.00191	13.6576	9.996e-06
13.7072	0.00191	13.7072	9.996e-06
13.7569	0.00291	13.7569	0
13.8065	0.00171	13.8065	3.9984e-05
13.8562	0.00181	13.8562	6.9972e-05
13.9059	0.00372	13.9059	9.996e-06
13.9555	0.00291	13.9555	0
14.0052	0.00301	14.0052	0
14.0549	0.00291	14.0549	1.9992e-05
14.1045	0.00181	14.1045	1.9992e-05
14.1542	0.00331	14.1542	1.9992e-05
14.2039	0.00392	14.2039	0
14.2535	0.00211	14.2535	1.9992e-05
14.3032	0.00261	14.3032	1.9992e-05
14.3529	0.00291	14.3529	9.996e-06
14.4025	0.00221	14.4025	9.996e-06
14.4522	0.00181	14.4522	9.996e-06
14.5018	0.00301	14.5018	1.9992e-05
14.5515	0.00281	14.5515	0
14.6012	0.00271	14.6012	1.9992e-05
14.6508	0.00281	14.6508	0
14.7005	0.00341	14.7005	1.9992e-05
14.7502	0.00291	14.7502	9.996e-06
14.7998	0.00271	14.7998	9.996e-06
14.8495	0.00341	14.8495	1.9992e-05
14.8992	0.00191	14.8992	0
14.9488	0.00351	14.9488	9.996e-06
14.9985	0.00291	14.9985	1.9992e-05
15.0481	0.00241	15.0481	9.996e-06
15.0978	0.00201	15.0978	1.9992e-05
15.1475	0.00211	15.1475	9.996e-06
15.1971	0.00442	15.1971	9.996e-06
15.2468	0.000803374	15.2468	9.996e-06
15.2965	0.00171	15.2965	0
15.3461	0.00311	15.3461	1.9992e-05
15.3958	0.00251	15.3958	2.9988e-05
15.4454	0.00321	15.4454	0
15.4951	0.00201	15.4951	9.996e-06
15.5448	0.00261	15.5448	2.9988e-05
15.5944	0.00271	15.5944	1.9992e-05
15.6441	0.00271	15.6441	9.996e-06
15.6938	0.00281	15.6938	1.9992e-05
15.7434	0.00281	15.7434	2.9988e-05
15.7931	0.00351	15.7931	0
15.8428	0.00231	15.8428	1.9992e-05
15.8924	0.00351	15.8924	9.996e-06
15.9421	0.00191	15.9421	9.996e-06
15.9917	0.00151	15.9917	1.9992e-05
16.0414	0.00311	16.0414	9.996e-06
16.0911	0.00291	16.0911	1.9992e-05
16.1408	0.00261	16.1408	0
16.1904	0.00241	16.1904	3.9984e-05
16.2401	0.00211	16.2401	9.996e-06
16.2897	0.00251	16.2897	1.9992e-05
16.3394	0.00211	16.3394	9.996e-06
16.3891	0.00211	16.3891	1.9992e-05
16.4387	0.00271	16.4387	1.9992e-05
16.4884	0.00211	16.4884	3.9984e-05
16.5381	0.00211	16.5381	5.9976e-05
16.5877	0.00161	16.5877	0.000219912
16.6374	0.00281	16.6374	0.0007497
16.687	0.00241	16.687	0.00137
16.7367	0.00693	16.7367	0.003
16.7864	0.00884	16.7864	0.00562
16.836	0.01346	16.836	0.00978
16.8857	0.01637	16.8857	0.01742
16.9354	0.02952	16.9354	0.02769
16.985	0.04178	16.985	0.04072
17.0347	0.05292	17.0347	0.05868
17.0844	0.06778	17.0844	0.07773
17.134	0.09721	17.134	0.10446
17.1837	0.12553	17.1837	0.13462
17.2334	0.14983	17.2334	0.16535
17.283	0.17363	17.283	0.20187
17.3327	0.21902	17.3327	0.24415
17.3823	0.25166	17.3823	0.28648
17.432	0.27536	17.432	0.33017
17.4817	0.32145	17.4817	0.37032
17.5313	0.3566	17.5313	0.4151
17.581	0.38642	17.581	0.45798
17.6307	0.43292	17.6307	0.50286
17.6803	0.46596	17.6803	0.54992
17.73	0.51095	17.73	0.58388
17.7797	0.5247	17.7797	0.62601
17.8293	0.571	17.8293	0.66104
17.879	0.60394	17.879	0.70053
17.9286	0.62744	17.9286	0.73792
17.9783	0.65103	17.9783	0.76089
18.028	0.6667	18.028	0.789
18.0776	0.70998	18.0776	0.81871
18.1273	0.72414	18.1273	0.84265
18.177	0.75176	18.177	0.86347
18.2266	0.77325	18.2266	0.89082
18.2763	0.78269	18.2763	0.90751
18.3259	0.79966	18.3259	0.92302
18.3756	0.81844	18.3756	0.93363
18.4253	0.83822	18.4253	0.94876
18.4749	0.87015	18.4749	0.96075
18.5246	0.86453	18.5246	0.96584
18.5743	0.87307	18.5743	0.97629
18.6239	0.91022	18.6239	0.98417
18.6736	0.93011	18.6736	0.99215
18.7233	0.90902	18.7233	0.98691
18.7729	0.9282	18.7729	0.99453
18.8226	0.94226	18.8226	0.99378
18.8723	0.94095	18.8723	0.99965
18.9219	0.93774	18.9219	1
18.9716	0.95019	18.9716	0.9934
19.0212	0.95602	19.0212	0.98909
19.0709	0.95742	19.0709	0.98886
19.1206	0.95019	19.1206	0.97784
19.1702	0.97269	19.1702	0.97818
19.2199	0.97449	19.2199	0.97837
19.2696	0.99237	19.2696	0.96546
19.3192	0.98102	19.3192	0.95667
19.3689	1	19.3689	0.95456
19.4186	0.9763	19.4186	0.94581
19.4682	0.99347	19.4682	0.93632
19.5179	0.9767	19.5179	0.92844
19.5676	0.9764	19.5676	0.91205
19.6172	0.97961	19.6172	0.90295
19.6669	0.99739	19.6669	0.89336
19.7165	0.98403	19.7165	0.88217
19.7662	0.96696	19.7662	0.87338
19.8159	0.96074	19.8159	0.85331
19.8655	0.96244	19.8655	0.84856
19.9152	0.9513	19.9152	0.83922
19.9649	0.96355	19.9649	0.82452
20.0145	0.96797	20.0145	0.81598
20.0642	0.96084	20.0642	0.80694
20.1138	0.95792	20.1138	0.79373
20.1635	0.9534	20.1635	0.7748
20.2132	0.95461	20.2132	0.77488
20.2628	0.94728	20.2628	0.75979
20.3125	0.94848	20.3125	0.75071
20.3622	0.93021	20.3622	0.7419
20.4118	0.93543	20.4118	0.72893
20.4615	0.93392	20.4615	0.71336
20.5112	0.94477	20.5112	0.70804
20.5608	0.91986	20.5608	0.69268
20.6105	0.95481	20.6105	0.68806
20.6602	0.92529	20.6602	0.67489
20.7098	0.905	20.7098	0.6628
20.7595	0.91735	20.7595	0.65378
20.8091	0.89476	20.8091	0.64502
20.8588	0.9037	20.8588	0.62841
20.9085	0.90209	20.9085	0.62633
20.9581	0.90209	20.9581	0.61573
21.0078	0.90701	21.0078	0.60061
21.0575	0.89827	21.0575	0.59039
21.1071	0.89215	21.1071	0.58726
21.1568	0.87457	21.1568	0.57055
21.2065	0.87116	21.2065	0.56281
21.2561	0.86493	21.2561	0.55598
21.3058	0.86011	21.3058	0.54735
21.3555	0.85539	21.3555	0.53492
21.4051	0.86242	21.4051	0.53222
21.4548	0.85278	21.4548	0.51629
21.5044	0.856	21.5044	0.51128
21.5541	0.85047	21.5541	0.49666
21.6038	0.84856	21.6038	0.48992
21.6534	0.84887	21.6534	0.48113
21.7031	0.82858	21.7031	0.48041
21.7528	0.83199	21.7528	0.46904
21.8024	0.81362	21.8024	0.45999
21.8521	0.81703	21.8521	0.45715
21.9017	0.81402	21.9017	0.45024
21.9514	0.81312	21.9514	0.43511
22.0011	0.80378	22.0011	0.4306
22.0507	0.8099	22.0507	0.42077
22.1004	0.80548	22.1004	0.41337
22.1501	0.80588	22.1501	0.40652
22.1997	0.80227	22.1997	0.40011
22.2494	0.78761	22.2494	0.39532
22.2991	0.79634	22.2991	0.38848
22.3487	0.79032	22.3487	0.38232
22.3984	0.77375	22.3984	0.37412
22.448	0.75778	22.448	0.36662
22.4977	0.76622	22.4977	0.3608
22.5474	0.76019	22.5474	0.35198
22.597	0.75316	22.597	0.34926
22.6467	0.75356	22.6467	0.3409
22.6964	0.73398	22.6964	0.33399
22.746	0.74433	22.746	0.32645
22.7957	0.76341	22.7957	0.32363
22.8454	0.74292	22.8454	0.31359
22.895	0.71942	22.895	0.31089
22.9447	0.74202	22.9447	0.30664
22.9944	0.7381	22.9944	0.29926
23.044	0.71962	23.044	0.29797
23.0937	0.70325	23.0937	0.28932
23.1434	0.70285	23.1434	0.2843
23.193	0.70215	23.193	0.27737
23.2427	0.70868	23.2427	0.27051
23.2923	0.70838	23.2923	0.27108
23.342	0.7145	23.342	0.26527
23.3917	0.69582	23.3917	0.25801
23.4413	0.69693	23.4413	0.25261
23.491	0.67453	23.491	0.25208
23.5407	0.68699	23.5407	0.24859
23.5903	0.67724	23.5903	0.24264
23.64	0.70104	23.64	0.23837
23.6897	0.67975	23.6897	0.2308
23.7393	0.65093	23.7393	0.22893
23.789	0.65766	23.789	0.22202
23.8386	0.63939	23.8386	0.21887
23.8883	0.64923	23.8883	0.21612
23.938	0.64421	23.938	0.21177
23.9876	0.64682	23.9876	0.20818
24.0373	0.63828	24.0373	0.20834
24.087	0.64129	24.087	0.2001
24.1366	0.63005	24.1366	0.19693
24.1863	0.63477	24.1863	0.19396
24.2359	0.63918	24.2359	0.18693
24.2856	0.60906	24.2856	0.18601
24.3353	0.62543	24.3353	0.18218
24.3849	0.60615	24.3849	0.18065
24.4346	0.59389	24.4346	0.17669
24.4843	0.60464	24.4843	0.17427
24.5339	0.5956	24.5339	0.17047
24.5836	0.59239	24.5836	0.16865
24.6333	0.60715	24.6333	0.16393
24.6829	0.5957	24.6829	0.16119
24.7326	0.59319	24.7326	0.16107
24.7823	0.59158	24.7823	0.15327
24.8319	0.58255	24.8319	0.15138
24.8816	0.58405	24.8816	0.1526
24.9312	0.57743	24.9312	0.14977
24.9809	0.57743	24.9809	0.14741
25.0306	0.57833	25.0306	0.14251
25.0802	0.56076	25.0802	0.14218
25.1299	0.58536	25.1299	0.13861
25.1796	0.55563	25.1796	0.13869
25.2292	0.55985	25.2292	0.13447
25.2789	0.56337	25.2789	0.13098
25.3285	0.55302	25.3285	0.1311
25.3782	0.54639	25.3782	0.12744
25.4279	0.55061	25.4279	0.12386
25.4776	0.53635	25.4776	0.12086
25.5272	0.54639	25.5272	0.12186
25.5769	0.55232	25.5769	0.12054
25.6265	0.52742	25.6265	0.11377
25.6762	0.53043	25.6762	0.11287
25.7259	0.53324	25.7259	0.11205
25.7755	0.52059	25.7755	0.10646
25.8252	0.5246	25.8252	0.10613
25.8749	0.5239	25.8749	0.10505
25.9245	0.51326	25.9245	0.10422
25.9742	0.51356	25.9742	0.10079
26.0238	0.51526	26.0238	0.10103
26.0735	0.51376	26.0735	0.09971
26.1232	0.49779	26.1232	0.09551
26.1728	0.49006	26.1728	0.09363
26.2225	0.50151	26.2225	0.09056
26.2722	0.50341	26.2722	0.08965
26.3218	0.48855	26.3218	0.08974
26.3715	0.48072	26.3715	0.08757
26.4212	0.48192	26.4212	0.0865
26.4708	0.47982	26.4708	0.08593
26.5205	0.46726	26.5205	0.08353
26.5702	0.47741	26.5702	0.08333
26.6198	0.46676	26.6198	0.08157
26.6695	0.46817	26.6695	0.07948
26.7191	0.48102	26.7191	0.07811
26.7688	0.46636	26.7688	0.07499
26.8185	0.47148	26.8185	0.07319
26.8681	0.45843	26.8681	0.07153
26.9178	0.44708	26.9178	0.07223
26.9675	0.45381	26.9675	0.07202
27.0171	0.45963	27.0171	0.06851
27.0668	0.44658	27.0668	0.06866
27.1165	0.4523	27.1165	0.06824
27.1661	0.44507	27.1661	0.06747
27.2158	0.45099	27.2158	0.06627
27.2654	0.44095	27.2654	0.06393
27.3151	0.44216	27.3151	0.06369
27.3648	0.43744	27.3648	0.06067
27.4144	0.43563	27.4144	0.06209
27.4641	0.43442	27.4641	0.06021
27.5138	0.42549	27.5138	0.05908
27.5634	0.43864	27.5634	0.05864
27.6131	0.4048	27.6131	0.0566
27.6627	0.41675	27.6627	0.05597
27.7124	0.41745	27.7124	0.05705
27.7621	0.41866	27.7621	0.05456
27.8117	0.41705	27.8117	0.05294
27.8614	0.40942	27.8614	0.05189
27.9111	0.4057	27.9111	0.0524
27.9607	0.40761	27.9607	0.05158
28.0104	0.39988	28.0104	0.04946
28.0601	0.39988	28.0601	0.04889
28.1097	0.4051	28.1097	0.04803
28.1594	0.39918	28.1594	0.04712
28.2091	0.39707	28.2091	0.0468
28.2587	0.39466	28.2587	0.0446
28.3084	0.39918	28.3084	0.04508
28.358	0.3799	28.358	0.04362
28.4077	0.37899	28.4077	0.04363
28.4574	0.37598	28.4574	0.04222
28.507	0.39064	28.507	0.0418
28.5567	0.37909	28.5567	0.04209
28.6064	0.37759	28.6064	0.04033
28.656	0.36875	28.656	0.04006
28.7057	0.37809	28.7057	0.03974
28.7554	0.36835	28.7554	0.03902
28.805	0.36774	28.805	0.03717
28.8547	0.37839	28.8547	0.03745
28.9044	0.37176	28.9044	0.03895
28.954	0.36353	28.954	0.03641
29.0037	0.36403	29.0037	0.03557
29.0533	0.36162	29.0533	0.03467
29.103	0.35549	29.103	0.03488
29.1527	0.3569	29.1527	0.034
29.2023	0.36041	29.2023	0.03318
29.252	0.3575	29.252	0.03251
29.3017	0.35529	29.3017	0.0313
29.3513	0.33822	29.3513	0.03255
29.401	0.35128	29.401	0.03129
29.4506	0.35208	29.4506	0.03093
29.5003	0.34977	29.5003	0.03083
29.55	0.33551	29.55	0.02931
29.5996	0.34475	29.5996	0.03007
29.6493	0.33059	29.6493	0.02792
29.699	0.34425	29.699	0.02854
29.7486	0.32306	29.7486	0.02813
29.7983	0.33189	29.7983	0.02735
29.848	0.32979	29.848	0.02684
29.8976	0.3343	29.8976	0.02578
29.9473	0.32778	29.9473	0.02577
29.9969	0.31904	29.9969	0.02605
30.0466	0.32938	30.0466	0.02568
30.0963	0.33049	30.0963	0.02445
30.1459	0.30649	30.1459	0.02373
30.1956	0.3332	30.1956	0.02379
30.2453	0.31502	30.2453	0.02376
30.2949	0.3104	30.2949	0.02325
30.3446	0.30578	30.3446	0.02238
30.3943	0.31643	30.3943	0.02197
30.4439	0.3088	30.4439	0.02169
30.4936	0.29775	30.4936	0.02117
30.5433	0.30558	30.5433	0.02098
30.5929	0.30508	30.5929	0.02115
30.6426	0.29233	30.6426	0.02073
30.6923	0.28701	30.6923	0.01942
30.7419	0.30498	30.7419	0.02053
30.7916	0.30006	30.7916	0.01964
30.8412	0.29424	30.8412	0.01933
30.8909	0.28751	30.8909	0.01905
30.9406	0.28881	30.9406	0.01873
30.9902	0.28952	30.9902	0.0183
31.0399	0.28851	31.0399	0.0176
31.0896	0.27586	31.0896	0.01731
31.1392	0.27978	31.1392	0.01799
31.1889	0.26983	31.1889	0.01774
31.2386	0.28078	31.2386	0.01673
31.2882	0.28078	31.2882	0.01716
31.3379	0.28078	31.3379	0.01737
31.3875	0.27666	31.3875	0.01606
31.4372	0.27506	31.4372	0.01601
31.4869	0.27355	31.4869	0.01512
31.5365	0.27265	31.5365	0.01523
31.5862	0.27345	31.5862	0.01586
31.6359	0.27194	31.6359	0.01562
31.6855	0.26823	31.6855	0.01482
31.7352	0.2614	31.7352	0.01432
31.7848	0.27817	31.7848	0.01462
31.8345	0.2614	31.8345	0.01339
31.8842	0.26833	31.8842	0.0139
31.9338	0.25276	31.9338	0.01372
31.9835	0.26491	31.9835	0.0133
32.0332	0.26019	32.0332	0.0126
32.0828	0.25367	32.0828	0.01348
32.1325	0.25648	32.1325	0.01278
32.1822	0.25186	32.1822	0.01282
32.2318	0.26009	32.2318	0.01287
32.2815	0.25437	32.2815	0.01243
32.3312	0.25899	32.3312	0.01248
32.3808	0.25527	32.3808	0.01224
32.4305	0.24443	32.4305	0.01247
32.4802	0.24633	32.4802	0.01139
32.5298	0.2384	32.5298	0.01183
32.5795	0.24342	32.5795	0.01144
32.6291	0.24503	32.6291	0.01125
32.6788	0.24031	32.6788	0.0114
32.7285	0.24101	32.7285	0.01109
32.7781	0.23931	32.7781	0.01049
32.8278	0.24202	32.8278	0.01045
32.8775	0.23579	32.8775	0.0105
32.9271	0.23981	32.9271	0.01013
32.9768	0.23097	32.9768	0.00987
33.0264	0.22876	33.0264	0.00963
33.0761	0.23338	33.0761	0.00969
33.1258	0.23017	33.1258	0.01005
33.1754	0.23408	33.1754	0.0092
33.2251	0.23077	33.2251	0.00927
33.2748	0.22243	33.2748	0.00921
33.3244	0.21872	33.3244	0.00854
33.3741	0.22856	33.3741	0.00841
33.4238	0.21942	33.4238	0.00809
33.4734	0.2143	33.4734	0.00928
33.5231	0.22304	33.5231	0.00831
33.5727	0.22243	33.5727	0.00803
33.6224	0.21731	33.6224	0.00803
33.6721	0.2137	33.6721	0.00772
33.7217	0.21972	33.7217	0.00834
33.7714	0.22173	33.7714	0.00781
33.8211	0.22193	33.8211	0.00813
33.8707	0.20777	33.8707	0.00766
33.9204	0.21119	33.9204	0.00731
33.9701	0.214	33.9701	0.0077
34.0197	0.21571	34.0197	0.00759
34.0694	0.20948	34.0694	0.00735
34.1191	0.21068	34.1191	0.00672
34.1687	0.20446	34.1687	0.00701
34.2184	0.20406	34.2184	0.00672
34.268	0.19884	34.268	0.00674
34.3177	0.20064	34.3177	0.00689
34.3674	0.20275	34.3674	0.00688
34.417	0.19723	34.417	0.00647
34.4667	0.20135	34.4667	0.00648
34.5164	0.19281	34.5164	0.00663
34.566	0.19713	34.566	0.00611
34.6157	0.20064	34.6157	0.00639
34.6653	0.19733	34.6653	0.00629
34.715	0.18498	34.715	0.00636
34.7647	0.19924	34.7647	0.00595
34.8143	0.1912	34.8143	0.00601
34.864	0.19351	34.864	0.00603
34.9137	0.18889	34.9137	0.0059
34.9633	0.1908	34.9633	0.00572
35.013	0.19371	35.013	0.00561
35.0627	0.18447	35.0627	0.00534
35.1123	0.18096	35.1123	0.0055
35.162	0.18578	35.162	0.00573
35.2117	0.19301	35.2117	0.00593
35.2613	0.19271	35.2613	0.00535
35.311	0.18297	35.311	0.00517
35.3606	0.18176	35.3606	0.00514
35.4103	0.18488	35.4103	0.0047
35.46	0.18257	35.46	0.00491
35.5096	0.18287	35.5096	0.00486
35.5593	0.18136	35.5593	0.00492
35.609	0.17604	35.609	0.00463
35.6586	0.17443	35.6586	0.00509
35.7083	0.17554	35.7083	0.00486
35.758	0.17664	35.758	0.00464
35.8076	0.16821	35.8076	0.00486
35.8573	0.16851	35.8573	0.00467
35.907	0.166	35.907	0.00474
35.9566	0.17594	35.9566	0.00439
36.0063	0.167	36.0063	0.00445
36.0559	0.16821	36.0559	0.00439
36.1056	0.16449	36.1056	0.00416
36.1553	0.16369	36.1553	0.0041
36.2049	0.17102	36.2049	0.004
36.2546	0.15997	36.2546	0.00429
36.3043	0.16479	36.3043	0.0042
36.3539	0.1661	36.3539	0.00401
36.4036	0.15947	36.4036	0.00378
36.4532	0.16329	36.4532	0.00366
36.5029	0.15636	36.5029	0.00392
36.5526	0.15666	36.5526	0.00383
36.6022	0.15706	36.6022	0.004
36.6519	0.16429	36.6519	0.00378
36.7016	0.15837	36.7016	0.00337
36.7512	0.16409	36.7512	0.00386
36.8009	0.15204	36.8009	0.00362
36.8506	0.15164	36.8506	0.0036
36.9002	0.15475	36.9002	0.00351
36.9499	0.15485	36.9499	0.0032
36.9995	0.15254	36.9995	0.00355
37.0492	0.15776	37.0492	0.00322
37.0989	0.15344	37.0989	0.00344
37.1486	0.15164	37.1486	0.00325
37.1982	0.14832	37.1982	0.00329
37.2479	0.15184	37.2479	0.00309
37.2975	0.14571	37.2975	0.00272
37.3472	0.14059	37.3472	0.00318
37.3969	0.15435	37.3969	0.00256
37.4465	0.143	37.4465	0.0032
37.4962	0.14551	37.4962	0.00308
37.5459	0.1437	37.5459	0.00312
37.5955	0.1423	37.5955	0.00333
37.6452	0.14531	37.6452	0.00274
37.6949	0.13928	37.6949	0.00272
37.7445	0.13748	37.7445	0.00285
37.7942	0.1432	37.7942	0.00263
37.8438	0.1424	37.8438	0.00262
37.8935	0.13497	37.8935	0.0029
37.9432	0.13336	37.9432	0.00289
37.9928	0.13446	37.9928	0.00232
38.0425	0.14511	38.0425	0.00245
38.0922	0.12402	38.0922	0.00274
38.1418	0.13436	38.1418	0.00249
38.1915	0.13326	38.1915	0.00245
38.2411	0.13316	38.2411	0.00269
38.2908	0.13527	38.2908	0.00268
38.3405	0.13376	38.3405	0.00235
38.3901	0.13145	38.3901	0.00278
38.4398	0.13467	38.4398	0.00275
38.4895	0.13497	38.4895	0.00231
38.5391	0.12774	38.5391	0.00246
38.5888	0.12944	38.5888	0.00246
38.6385	0.12211	38.6385	0.00239
38.6881	0.12713	38.6881	0.00215
38.7378	0.12703	38.7378	0.00233
38.7874	0.13015	38.7874	0.00223
38.8371	0.12	38.8371	0.0026
38.8868	0.12111	38.8868	0.00233
38.9364	0.12111	38.9364	0.00241
38.9861	0.1197	38.9861	0.00227
39.0358	0.12081	39.0358	0.00219
39.0854	0.12804	39.0854	0.00204
39.1351	0.12211	39.1351	0.00189
39.1848	0.12533	39.1848	0.0021
39.2344	0.12563	39.2344	0.00183
39.2841	0.1182	39.2841	0.00213
39.3338	0.11669	39.3338	0.00232
39.3834	0.1197	39.3834	0.00207
39.4331	0.11508	39.4331	0.00208
39.4828	0.1188	39.4828	0.00207
39.5324	0.11599	39.5324	0.00206
39.5821	0.12031	39.5821	0.00198
39.6317	0.11318	39.6317	0.00168
39.6814	0.11619	39.6814	0.00181
39.7311	0.10996	39.7311	0.00169
39.7807	0.11448	39.7807	0.002
39.8304	0.11418	39.8304	0.0018
39.8801	0.11267	39.8801	0.002
39.9297	0.10886	39.9297	0.00181
39.9794	0.11237	39.9794	0.00198
40.029	0.11237	40.029	0.00165
40.0787	0.10936	40.0787	0.00174
40.1284	0.10725	40.1284	0.00168
40.178	0.10966	40.178	0.00172
40.2277	0.10795	40.2277	0.00164
40.2774	0.11046	40.2774	0.00199
40.327	0.11659	40.327	0.00145
40.3767	0.10876	40.3767	0.00156
40.4264	0.11087	40.4264	0.00148
40.476	0.09741	40.476	0.00147
40.5257	0.09892	40.5257	0.0014
40.5754	0.10444	40.5754	0.0014
40.625	0.10233	40.625	0.00154
40.6747	0.11026	40.6747	0.00167
40.7243	0.10554	40.7243	0.00161
40.774	0.10353	40.774	0.00161
40.8237	0.09811	40.8237	0.00158
40.8733	0.09861	40.8733	0.00157
40.923	0.10253	40.923	0.00144
40.9727	0.10223	40.9727	0.00144
41.0223	0.0952	41.0223	0.00155
41.072	0.10183	41.072	0.00134
41.1217	0.10534	41.1217	0.00138
41.1713	0.10102	41.1713	0.00139
41.221	0.0964	41.221	0.00131
41.2706	0.09972	41.2706	0.00152
41.3203	0.09751	41.3203	0.00125
41.37	0.10133	41.37	0.00141
41.4196	0.09369	41.4196	0.00137
41.4693	0.10273	41.4693	0.00145
41.519	0.0946	41.519	0.00136
41.5686	0.0947	41.5686	0.00148
41.6183	0.0941	41.6183	0.00132
41.668	0.0956	41.668	0.00136
41.7176	0.08486	41.7176	0.00133
41.7673	0.09189	41.7673	0.00145
41.8169	0.09128	41.8169	0.00135
41.8666	0.08626	41.8666	0.00129
41.9163	0.09399	41.9163	0.00135
41.9659	0.09339	41.9659	0.00126
42.0156	0.09098	42.0156	0.00112
42.0653	0.09028	42.0653	0.00124
42.1149	0.08887	42.1149	0.00136
42.1646	0.08837	42.1646	0.00123
42.2143	0.08897	42.2143	0.00131
42.2639	0.08506	42.2639	0.0012
42.3136	0.08867	42.3136	0.00129
42.3633	0.09058	42.3633	0.0011
42.4129	0.08827	42.4129	0.00114
42.4626	0.08435	42.4626	0.0011
42.5122	0.08666	42.5122	0.00109
42.5619	0.08837	42.5619	0.00123
42.6116	0.08456	42.6116	0.00125
42.6612	0.08225	42.6612	0.00105
42.7109	0.08134	42.7109	0.000989604
42.7606	0.08315	42.7606	0.000939624
42.8102	0.08204	42.8102	0.00103
42.8599	0.08707	42.8599	0.00109
42.9096	0.08626	42.9096	0.00113
42.9592	0.07973	42.9592	0.0011
43.0089	0.08325	43.0089	0.000989604
43.0585	0.07351	43.0585	0.00115
43.1082	0.07943	43.1082	0.00107
43.1579	0.07933	43.1579	0.000989604
43.2075	0.07732	43.2075	0.00124
43.2572	0.07632	43.2572	0.000889644
43.3069	0.08194	43.3069	0.00102
43.3565	0.08164	43.3565	0.00094962
43.4062	0.07471	43.4062	0.00118
43.4558	0.08024	43.4558	0.0009996
43.5055	0.08044	43.5055	0.00104
43.5552	0.07923	43.5552	0.00101
43.6048	0.07973	43.6048	0.00102
43.6545	0.07451	43.6545	0.000909636
43.7042	0.07381	43.7042	0.00102
43.7538	0.07592	43.7538	0.00102
43.8035	0.08024	43.8035	0.00103
43.8532	0.07722	43.8532	0.00108
43.9028	0.07291	43.9028	0.000969612
43.9525	0.07391	43.9525	0.000859656
44.0022	0.08074	44.0022	0.00094962
44.0518	0.07461	44.0518	0.00079968
44.1015	0.07572	44.1015	0.00089964
44.1512	0.08245	44.1512	0.000929628
44.2008	0.07662	44.2008	0.000909636
44.2505	0.07441	44.2505	0.000829668
44.3001	0.06748	44.3001	0.000979608
44.3498	0.08134	44.3498	0.000929628
44.3995	0.06929	44.3995	0.000889644
44.4491	0.0713	44.4491	0.000759696
44.4988	0.07311	44.4988	0.000779688
44.5485	0.0703	44.5485	0.000719712
44.5981	0.0705	44.5981	0.000819672
44.6478	0.072	44.6478	0.00089964
44.6975	0.06959	44.6975	0.000819672
44.7471	0.06949	44.7471	0.000529788
44.7968	0.06768	44.7968	0.000809676
44.8464	0.06588	44.8464	0.000839664
44.8961	0.06668	44.8961	0.000679728
44.9458	0.06819	44.9458	0.000809676
44.9954	0.0703	44.9954	0.00104
45.0451	0.06949	45.0451	0.00084966
45.0948	0.06959	45.0948	0.0007497
45.1444	0.06668	45.1444	0.000919632
45.1941	0.06628	45.1941	0.000779688
45.2437	0.06156	45.2437	0.00079968
45.2934	0.06477	45.2934	0.000939624
45.3431	0.05985	45.3431	0.000769692
45.3927	0.06658	45.3927	0.000679728
45.4424	0.06337	45.4424	0.000809676
45.4921	0.06226	45.4921	0.000809676
45.5417	0.06598	45.5417	0.00084966
45.5914	0.06176	45.5914	0.000669732
45.6411	0.06909	45.6411	0.000889644
45.6907	0.06447	45.6907	0.000759696
45.7404	0.05985	45.7404	0.000539784
45.7901	0.06116	45.7901	0.000639744
45.8397	0.06146	45.8397	0.00069972
45.8894	0.05824	45.8894	0.000709716
45.939	0.06407	45.939	0.000609756
45.9887	0.06527	45.9887	0.000709716
46.0384	0.05975	46.0384	0.000519792
46.088	0.05855	46.088	0.000879648
46.1377	0.06256	46.1377	0.000859656
46.1874	0.05774	46.1874	0.000679728
46.237	0.05764	46.237	0.000719712
46.2867	0.05794	46.2867	0.000709716
46.3364	0.05684	46.3364	0.000679728
46.386	0.05583	46.386	0.000729708
46.4357	0.05764	46.4357	0.00064974
46.4853	0.05945	46.4853	0.00069972
46.535	0.05925	46.535	0.000679728
46.5847	0.05945	46.5847	0.000629748
46.6343	0.05443	46.6343	0.000579768
46.684	0.06116	46.684	0.000929628
46.7337	0.05473	46.7337	0.000579768
46.7833	0.05393	46.7833	0.0007497
46.833	0.05483	46.833	0.00054978
46.8827	0.05403	46.8827	0.00059976
46.9323	0.05744	46.9323	0.000689724
46.982	0.05593	46.982	0.000759696
47.0316	0.05483	47.0316	0.0007497
47.0813	0.05393	47.0813	0.000539784
47.131	0.05583	47.131	0.000759696
47.1806	0.05614	47.1806	0.000759696
47.2303	0.05483	47.2303	0.000669732
47.28	0.05744	47.28	0.000569772
47.3296	0.05774	47.3296	0.000689724
47.3793	0.05262	47.3793	0.000719712
47.429	0.05322	47.429	0.000659736
47.4786	0.05614	47.4786	0.000479808
47.5283	0.05342	47.5283	0.000459816
47.578	0.05122	47.578	0.00059976
47.6276	0.05363	47.6276	0.000619752
47.6773	0.05101	47.6773	0.000389844
47.7269	0.04991	47.7269	0.000579768
47.7766	0.05292	47.7766	0.000629748
47.8263	0.05222	47.8263	0.000579768
47.8759	0.05182	47.8759	0.000569772
47.9256	0.05222	47.9256	0.00054978
47.9753	0.05302	47.9753	0.000689724
48.0249	0.05192	48.0249	0.00059976
48.0746	0.05192	48.0746	0.000609756
48.1243	0.05101	48.1243	0.00059976
48.1739	0.04429	48.1739	0.000519792
48.2236	0.05001	48.2236	0.00054978
48.2732	0.05101	48.2732	0.000569772
48.3229	0.0466	48.3229	0.00054978
48.3726	0.04619	48.3726	0.000589764
48.4222	0.0486	48.4222	0.000659736
48.4719	0.05081	48.4719	0.000529788
48.5216	0.04971	48.5216	0.00059976
48.5712	0.04599	48.5712	0.000489804
48.6209	0.047	48.6209	0.000419832
48.6706	0.04559	48.6706	0.000479808
48.7202	0.05111	48.7202	0.000489804
48.7699	0.05152	48.7699	0.000439824
48.8195	0.05101	48.8195	0.000669732
48.8692	0.04398	48.8692	0.000559776
48.9189	0.04549	48.9189	0.000509796
48.9685	0.047	48.9685	0.000469812
49.0182	0.0467	49.0182	0.000529788
49.0679	0.0467	49.0679	0.00059976
49.1175	0.04901	49.1175	0.000539784
49.1672	0.0475	49.1672	0.000419832
49.2169	0.04599	49.2169	0.000659736
49.2665	0.03937	49.2665	0.000589764
49.3162	0.04549	49.3162	0.000459816
49.3659	0.04288	49.3659	0.00039984
49.4155	0.04409	49.4155	0.000639744
49.4652	0.04338	49.4652	0.000509796
49.5148	0.04569	49.5148	0.000459816
49.5645	0.04489	49.5645	0.000479808
49.6142	0.04459	49.6142	0.000509796
49.6638	0.04609	49.6638	0.000479808
49.7135	0.04639	49.7135	0.000439824
49.7632	0.04137	49.7632	0.000509796
49.8128	0.04117	49.8128	0.000539784
49.8625	0.04278	49.8625	0.000609756
49.9121	0.04519	49.9121	0.000539784
49.9618	0.04278	49.9618	0.000559776
50.0115	0.03916	50.0115	0.00054978
50.0611	0.04238	50.0611	0.00034986
50.1108	0.03947	50.1108	0.000489804
50.1605	0.04077	50.1605	0.000369852
50.2101	0.04479	50.2101	0.00034986
50.2598	0.04348	50.2598	0.00044982
50.3095	0.04218	50.3095	0.00054978
50.3591	0.04027	50.3591	0.000459816
50.4088	0.04238	50.4088	0.000459816
50.4584	0.04589	50.4584	0.000569772
50.5081	0.04328	50.5081	0.000489804
50.5578	0.04157	50.5578	0.000479808
50.6074	0.04137	50.6074	0.000459816
50.6571	0.04127	50.6571	0.000509796
50.7068	0.04228	50.7068	0.000469812
50.7564	0.03937	50.7564	0.000429828
50.8061	0.04087	50.8061	0.000409836
50.8558	0.03605	50.8558	0.000459816
50.9054	0.03816	50.9054	0.000459816
50.9551	0.03947	50.9551	0.000539784
51.0048	0.03696	51.0048	0.00039984
51.0544	0.03535	51.0544	0.000429828
51.1041	0.03635	51.1041	0.000389844
51.1538	0.03655	51.1538	0.0004998
51.2034	0.03937	51.2034	0.000569772
51.2531	0.03776	51.2531	0.00044982
51.3027	0.03967	51.3027	0.000329868
51.3524	0.03756	51.3524	0.000469812
51.4021	0.03655	51.4021	0.000539784
51.4517	0.03846	51.4517	0.000409836
51.5014	0.03585	51.5014	0.000379848
51.5511	0.03866	51.5511	0.000519792
51.6007	0.03876	51.6007	0.000419832
51.6504	0.03465	51.6504	0.000479808
51.7	0.03937	51.7	0.000389844
51.7497	0.03726	51.7497	0.000289884
51.7994	0.03224	51.7994	0.00039984
51.849	0.03786	51.849	0.00039984
51.8987	0.03766	51.8987	0.000419832
51.9484	0.03625	51.9484	0.000489804
51.998	0.03696	51.998	0.000469812
52.0477	0.03706	52.0477	0.000389844
52.0974	0.03736	52.0974	0.0004998
52.147	0.03615	52.147	0.000509796
52.1967	0.03706	52.1967	0.000459816
52.2463	0.03344	52.2463	0.000439824
52.296	0.03776	52.296	0.000429828
52.3457	0.03424	52.3457	0.000489804
52.3953	0.03384	52.3953	0.000359856
52.445	0.03615	52.445	0.00034986
52.4947	0.03053	52.4947	0.000379848
52.5443	0.03264	52.5443	0.000359856
52.594	0.03284	52.594	0.000589764
52.6437	0.02942	52.6437	0.00044982
52.6933	0.03404	52.6933	0.000269892
52.743	0.03374	52.743	0.000429828
52.7927	0.03033	52.7927	0.000429828
52.8423	0.03424	52.8423	0.000389844
52.892	0.03575	52.892	0.000469812
52.9416	0.03093	52.9416	0.000289884
52.9913	0.03143	52.9913	0.000439824
53.041	0.03736	53.041	0.000409836
53.0906	0.03364	53.0906	0.000329868
53.1403	0.03033	53.1403	0.000339864
53.19	0.03635	53.19	0.000609756
53.2396	0.03254	53.2396	0.00029988
53.2893	0.03153	53.2893	0.000379848
53.339	0.03023	53.339	0.000379848
53.3886	0.03344	53.3886	0.000409836
53.4383	0.03234	53.4383	0.000419832
53.4879	0.03003	53.4879	0.000309876
53.5376	0.03063	53.5376	0.000469812
53.5873	0.03213	53.5873	0.000379848
53.6369	0.03003	53.6369	0.000339864
53.6866	0.03123	53.6866	0.00039984
53.7363	0.03093	53.7363	0.000419832
53.7859	0.03073	53.7859	0.000469812
53.8356	0.02862	53.8356	0.000369852
53.8853	0.03053	53.8853	0.000369852
53.9349	0.02742	53.9349	0.00034986
53.9846	0.02782	53.9846	0.000359856
54.0343	0.03063	54.0343	0.000369852
54.0839	0.02621	54.0839	0.000429828
54.1336	0.03193	54.1336	0.000319872
54.1832	0.03083	54.1832	0.00039984
54.2329	0.03203	54.2329	0.00034986
54.2826	0.02983	54.2826	0.000409836
54.3322	0.03234	54.3322	0.000439824
54.3819	0.02731	54.3819	0.000559776
54.4316	0.03113	54.4316	0.000339864
54.4812	0.02942	54.4812	0.000359856
54.5309	0.02912	54.5309	0.000409836
54.5806	0.02721	54.5806	0.000369852
54.6302	0.02531	54.6302	0.00039984
54.6799	0.02932	54.6799	0.000319872
54.7295	0.02802	54.7295	0.000439824
54.7792	0.02952	54.7792	0.000309876
54.8289	0.02701	54.8289	0.000339864
54.8785	0.02952	54.8785	0.000409836
54.9282	0.02902	54.9282	0.00034986
54.9779	0.02762	54.9779	0.000379848
55.0275	0.02862	55.0275	0.000269892
55.0772	0.02521	55.0772	0.000339864
55.1268	0.02541	55.1268	0.000339864
55.1765	0.02611	55.1765	0.000469812
55.2262	0.02611	55.2262	0.000309876
55.2758	0.02772	55.2758	0.000239904
55.3255	0.02581	55.3255	0.000369852
55.3752	0.02731	55.3752	0.000369852
55.4248	0.02691	55.4248	0.000329868
55.4745	0.02731	55.4745	0.000289884
55.5242	0.02691	55.5242	0.000379848
55.5738	0.02661	55.5738	0.00034986
55.6235	0.02742	55.6235	0.000289884
55.6732	0.0246	55.6732	0.00039984
55.7228	0.02611	55.7228	0.00029988
55.7725	0.02581	55.7725	0.000309876
55.8222	0.02802	55.8222	0.000329868
55.8718	0.02812	55.8718	0.000459816
55.9215	0.0248	55.9215	0.000369852
55.9711	0.02621	55.9711	0.000359856
56.0208	0.0238	56.0208	0.000319872
56.0705	0.02571	56.0705	0.00039984
56.1201	0.0245	56.1201	0.00039984
56.1698	0.0249	56.1698	0.000329868
56.2195	0.02018	56.2195	0.000389844
56.2691	0.0241	56.2691	0.00034986
56.3188	0.02591	56.3188	0.00034986
56.3685	0.0227	56.3685	0.000329868
56.4181	0.02561	56.4181	0.000369852
56.4678	0.0236	56.4678	0.000319872
56.5174	0.0239	56.5174	0.00019992
56.5671	0.0239	56.5671	0.000319872
56.6168	0.02531	56.6168	0.000359856
56.6664	0.0233	56.6664	0.00034986
56.7161	0.024	56.7161	0.000369852
56.7658	0.0231	56.7658	0.000289884
56.8154	0.02239	56.8154	0.000259896
56.8651	0.02531	56.8651	0.000339864
56.9147	0.0235	56.9147	0.000319872
56.9644	0.0249	56.9644	0.000289884
57.0141	0.0228	57.0141	0.000339864
57.0637	0.0241	57.0637	0.000239904
57.1134	0.02119	57.1134	0.000229908
57.1631	0.02119	57.1631	0.00034986
57.2127	0.0236	57.2127	0.00029988
57.2624	0.02571	57.2624	0.000309876
57.3121	0.02079	57.3121	0.000409836
57.3617	0.02029	57.3617	0.000369852
57.4114	0.02129	57.4114	0.000309876
57.4611	0.02239	57.4611	0.000319872
57.5107	0.0234	57.5107	0.000329868
57.5604	0.02139	57.5604	0.000269892
57.6101	0.02962	57.6101	0.000359856
57.6597	0.02159	57.6597	0.0002499
57.7094	0.02219	57.7094	0.000359856
57.759	0.02259	57.759	0.000219912
57.8087	0.02129	57.8087	0.000359856
57.8584	0.0228	57.8584	0.000339864
57.908	0.024	57.908	0.000329868
57.9577	0.02199	57.9577	0.000309876
58.0074	0.0231	58.0074	0.0002499
58.057	0.02199	58.057	0.00029988
58.1067	0.02109	58.1067	0.000309876
58.1564	0.0235	58.1564	0.000239904
58.206	0.02079	58.206	0.000329868
58.2557	0.02029	58.2557	0.000229908
58.3053	0.02209	58.3053	0.000339864
58.355	0.01918	58.355	0.000289884
58.4047	0.02008	58.4047	0.00039984
58.4543	0.01978	58.4543	0.0002499
58.504	0.01948	58.504	0.000329868
58.5537	0.01968	58.5537	0.000259896
58.6033	0.01938	58.6033	0.000309876
58.653	0.02109	58.653	0.000289884
58.7026	0.02189	58.7026	0.000439824
58.7523	0.01968	58.7523	0.000279888
58.802	0.0227	58.802	0.000319872
58.8516	0.01998	58.8516	0.000279888
58.9013	0.0229	58.9013	0.00039984
58.951	0.02129	58.951	0.0002499
59.0006	0.0236	59.0006	0.00029988
59.0503	0.02109	59.0503	0.000339864
59.1	0.01808	59.1	0.0002499
59.1496	0.01988	59.1496	0.000219912
59.1993	0.02049	59.1993	0.000269892
59.249	0.01888	59.249	0.000309876
59.2986	0.02199	59.2986	0.000279888
59.3483	0.01958	59.3483	0.000229908
59.3979	0.01848	59.3979	0.000309876
59.4476	0.02018	59.4476	0.000369852
59.4973	0.01958	59.4973	0.000359856
59.5469	0.01898	59.5469	0.000319872
59.5966	0.01848	59.5966	0.000309876
59.6463	0.01818	59.6463	0.000269892
59.6959	0.01978	59.6959	0.000259896
59.7456	0.01928	59.7456	0.000269892
59.7953	0.01858	59.7953	0.000379848
59.8449	0.02179	59.8449	0.0002499
59.8946	0.02109	59.8946	0.00014994
59.9442	0.01828	59.9442	0.000239904
59.9939	0.02049	59.9939	0.000329868
60.0436	0.01777	60.0436	0.00029988
60.0932	0.01707	60.0932	0.0002499
60.1429	0.01858	60.1429	0.000319872
60.1926	0.01727	60.1926	0.00034986
60.2422	0.02159	60.2422	0.000279888
60.2919	0.01948	60.2919	0.000309876
60.3416	0.01777	60.3416	0.000279888
60.3912	0.01627	60.3912	0.000239904
60.4409	0.02089	60.4409	0.0002499
60.4905	0.01818	60.4905	0.000189924
60.5402	0.01888	60.5402	0.000329868
60.5899	0.01567	60.5899	0.000339864
60.6395	0.01627	60.6395	0.000229908
60.6892	0.01777	60.6892	0.00019992
60.7389	0.01948	60.7389	0.000319872
60.7885	0.01858	60.7885	0.00029988
60.8382	0.02049	60.8382	0.0002499
60.8879	0.01567	60.8879	0.000269892
60.9375	0.01687	60.9375	0.000269892
60.9872	0.01918	60.9872	0.000359856
61.0369	0.01687	61.0369	0.000259896
61.0865	0.01466	61.0865	0.00029988
61.1362	0.01456	61.1362	0.000279888
61.1858	0.01607	61.1858	0.000279888
61.2355	0.01757	61.2355	0.000279888
61.2852	0.01506	61.2852	0.000229908
61.3348	0.01677	61.3348	0.00029988
61.3845	0.01446	61.3845	0.000259896
61.4342	0.01808	61.4342	0.000259896
61.4838	0.01697	61.4838	0.000189924
61.5335	0.01396	61.5335	0.000309876
61.5832	0.01557	61.5832	0.000229908
61.6328	0.01747	61.6328	0.000209916
61.6825	0.01667	61.6825	0.000229908
61.7321	0.01506	61.7321	0.00029988
61.7818	0.01597	61.7818	0.000259896
61.8315	0.01657	61.8315	0.0002499
61.8811	0.01848	61.8811	0.00029988
61.9308	0.01767	61.9308	0.00029988
61.9805	0.01757	61.9805	0.000319872
62.0301	0.01546	62.0301	0.000259896
62.0798	0.01587	62.0798	0.000259896
62.1294	0.01878	62.1294	0.00019992
62.1791	0.01496	62.1791	0.000379848
62.2288	0.01657	62.2288	0.000259896
62.2784	0.01687	62.2784	0.000289884
62.3281	0.01436	62.3281	0.000279888
62.3778	0.01557	62.3778	0.000289884
62.4274	0.01456	62.4274	0.000209916
62.4771	0.01536	62.4771	0.000309876
62.5268	0.01788	62.5268	0.000329868
62.5764	0.01255	62.5764	0.000229908
62.6261	0.01808	62.6261	0.000289884
62.6758	0.01667	62.6758	0.000329868
62.7254	0.01476	62.7254	0.000309876
62.7751	0.01285	62.7751	0.000409836
62.8248	0.01496	62.8248	0.000309876
62.8744	0.01416	62.8744	0.000329868
62.9241	0.01295	62.9241	0.00014994
62.9737	0.01406	62.9737	0.000319872
63.0234	0.01426	63.0234	0.000229908
63.0731	0.01386	63.0731	0.000319872
63.1227	0.01295	63.1227	0.000189924
63.1724	0.01617	63.1724	0.00019992
63.2221	0.01446	63.2221	0.00034986
63.2717	0.01436	63.2717	0.000269892
63.3214	0.01195	63.3214	0.000269892
63.371	0.01506	63.371	0.000289884
63.4207	0.01346	63.4207	0.000279888
63.4704	0.01396	63.4704	0.00029988
63.52	0.01336	63.52	0.000319872
63.5697	0.01376	63.5697	0.0002499
63.6194	0.01546	63.6194	0.000319872
63.669	0.01657	63.669	0.000279888
63.7187	0.01125	63.7187	0.000219912
63.7684	0.01386	63.7684	0.000279888
63.818	0.01777	63.818	0.000239904
63.8677	0.01557	63.8677	0.000269892
63.9173	0.01446	63.9173	0.000219912
63.967	0.01496	63.967	0.00014994
64.0167	0.01506	64.0167	0.000239904
64.0663	0.01316	64.0663	0.000269892
64.116	0.01456	64.116	0.000259896
64.1657	0.01496	64.1657	0.000279888
64.2153	0.01326	64.2153	0.000289884
64.265	0.01446	64.265	0.000309876
64.3147	0.01526	64.3147	0.00019992
64.3643	0.01416	64.3643	0.000309876
64.414	0.01366	64.414	0.000229908
64.4637	0.01607	64.4637	0.000259896
64.5133	0.01275	64.5133	0.000369852
64.563	0.01225	64.563	0.000239904
64.6127	0.01617	64.6127	0.000289884
64.6623	0.01255	64.6623	0.0002499
64.712	0.01406	64.712	0.000229908
64.7616	0.01386	64.7616	0.000319872
64.8113	0.01406	64.8113	0.000279888
64.861	0.01366	64.861	0.000259896
64.9106	0.01145	64.9106	0.000269892
64.9603	0.01185	64.9603	0.000229908
65.01	0.01215	65.01	0.000219912
65.0596	0.01326	65.0596	0.000219912
65.1093	0.01185	65.1093	0.000279888
65.159	0.01285	65.159	0.000259896
65.2086	0.00944	65.2086	0.000379848
65.2583	0.01115	65.2583	0.000219912
65.3079	0.01064	65.3079	0.000219912
65.3576	0.01175	65.3576	0.000269892
65.4073	0.01245	65.4073	0.000239904
65.4569	0.01326	65.4569	0.0002499
65.5066	0.01105	65.5066	0.000319872
65.5563	0.01285	65.5563	0.0002499
65.6059	0.01285	65.6059	0.000229908
65.6556	0.01165	65.6556	0.000289884
65.7053	0.01225	65.7053	0.0002499
65.7549	0.01075	65.7549	0.000339864
65.8046	0.01316	65.8046	0.000219912
65.8542	0.01205	65.8542	0.0002499
65.9039	0.01165	65.9039	0.000309876
65.9536	0.01155	65.9536	0.0002499
66.0032	0.00994	66.0032	0.000279888
66.0529	0.01386	66.0529	0.000289884
66.1026	0.01215	66.1026	0.000239904
66.1522	0.01125	66.1522	0.000269892
66.2019	0.01356	66.2019	0.000329868
66.2515	0.01185	66.2515	0.000259896
66.3012	0.01336	66.3012	0.00034986
66.3509	0.01275	66.3509	0.00029988
66.4005	0.01034	66.4005	0.000209916
66.4502	0.00924	66.4502	0.00019992
66.4999	0.01095	66.4999	0.00019992
66.5495	0.01044	66.5495	0.000259896
66.5992	0.01265	66.5992	0.000219912
66.6489	0.01175	66.6489	0.0002499
66.6985	0.01024	66.6985	0.00019992
66.7482	0.01175	66.7482	0.000329868
66.7978	0.01165	66.7978	0.000229908
66.8475	0.01135	66.8475	0.000269892
66.8972	0.01145	66.8972	0.000259896
66.9468	0.01366	66.9468	0.000219912
66.9965	0.01075	66.9965	0.000239904
67.0462	0.01245	67.0462	0.000189924
67.0958	0.01054	67.0958	0.0002499
67.1455	0.00984	67.1455	0.000259896
67.1952	0.00944	67.1952	0.0002499
67.2448	0.00994	67.2448	0.000219912
67.2945	0.01085	67.2945	0.000359856
67.3442	0.00954	67.3442	0.00019992
67.3938	0.00934	67.3938	0.000239904
67.4435	0.01165	67.4435	0.00019992
67.4931	0.00834	67.4931	0.000179928
67.5428	0.00984	67.5428	0.000279888
67.5925	0.01014	67.5925	0.0002499
67.6421	0.00934	67.6421	0.000189924
67.6918	0.01064	67.6918	0.000189924
67.7415	0.01105	67.7415	0.000209916
67.7911	0.01044	67.7911	0.000129948
67.8408	0.00944	67.8408	0.000169932
67.8905	0.01075	67.8905	0.0002499
67.9401	0.00954	67.9401	0.000259896
67.9898	0.00994	67.9898	0.000279888
68.0395	0.01185	68.0395	0.0002499
68.0891	0.01155	68.0891	0.00019992
68.1388	0.00994	68.1388	0.000369852
68.1884	0.01295	68.1884	0.000169932
68.2381	0.00924	68.2381	0.000179928
68.2878	0.01195	68.2878	0.000259896
68.3374	0.00904	68.3374	0.000179928
68.3871	0.01205	68.3871	0.000239904
68.4368	0.01165	68.4368	0.000239904
68.4864	0.01205	68.4864	0.000209916
68.5361	0.00854	68.5361	0.00029988
68.5858	0.00984	68.5858	0.000189924
68.6354	0.01195	68.6354	0.000189924
68.6851	0.01014	68.6851	0.0002499
68.7347	0.01064	68.7347	0.000269892
68.7844	0.00944	68.7844	0.000239904
68.8341	0.00994	68.8341	0.000209916
68.8837	0.00743	68.8837	0.000179928
68.9334	0.01054	68.9334	0.000119952
68.9831	0.00894	68.9831	0.00029988
69.0327	0.00994	69.0327	0.00014994
69.0824	0.01085	69.0824	0.00029988
69.1321	0.00783	69.1321	0.000179928
69.1817	0.00954	69.1817	0.000209916
69.2314	0.00723	69.2314	0.000219912
69.281	0.00894	69.281	0.000219912
69.3307	0.00854	69.3307	0.00019992
69.3804	0.00884	69.3804	0.000229908
69.43	0.01014	69.43	0.000219912
69.4797	0.01085	69.4797	0.000269892
69.5294	0.01185	69.5294	0.00029988
69.579	0.01135	69.579	0.000219912
69.6287	0.00974	69.6287	0.00019992
69.6784	0.00773	69.6784	0.000309876
69.728	0.00793	69.728	0.0002499
69.7777	0.01054	69.7777	0.000159936
69.8273	0.01064	69.8273	0.000259896
69.877	0.00643	69.877	0.0002499
69.9267	0.00803	69.9267	0.000279888
69.9763	0.00924	69.9763	0.000269892
70.026	0.00874	70.026	0.000179928
70.0757	0.00803	70.0757	0.000219912
70.1253	0.00823	70.1253	0.000159936
70.175	0.00753	70.175	0.000139944
70.2247	0.00874	70.2247	0.000269892
70.2743	0.00763	70.2743	0.000179928
70.324	0.00713	70.324	0.000239904
70.3736	0.00864	70.3736	0.000179928
70.4233	0.00914	70.4233	0.000279888
70.473	0.01105	70.473	0.000169932
70.5226	0.00934	70.5226	0.000189924
70.5723	0.00763	70.5723	0.000229908
70.622	0.00994	70.622	0.000239904
70.6716	0.00864	70.6716	0.00019992
70.7213	0.00844	70.7213	0.000219912
70.771	0.00743	70.771	0.00029988
70.8206	0.00884	70.8206	0.000329868
70.8703	0.00773	70.8703	0.000189924
70.92	0.01024	70.92	0.000209916
70.9696	0.00743	70.9696	0.000329868
71.0193	0.01105	71.0193	0.000219912
71.0689	0.00874	71.0689	0.000339864
71.1186	0.00914	71.1186	0.000189924
71.1683	0.00813	71.1683	0.0002499
71.2179	0.00924	71.2179	0.000169932
71.2676	0.00823	71.2676	0.000319872
71.3173	0.00954	71.3173	0.000189924
71.3669	0.01095	71.3669	0.000209916
71.4166	0.01085	71.4166	0.000209916
71.4663	0.00914	71.4663	0.000239904
71.5159	0.00723	71.5159	0.00019992
71.5656	0.00834	71.5656	0.000169932
71.6153	0.00753	71.6153	0.000219912
71.6649	0.00984	71.6649	0.000179928
71.7146	0.00874	71.7146	0.00019992
71.7642	0.00813	71.7642	0.000239904
71.8139	0.00954	71.8139	0.00014994
71.8636	0.00924	71.8636	0.000189924
71.9132	0.00844	71.9132	0.000179928
71.9629	0.00582	71.9629	0.00019992
72.0126	0.00884	72.0126	0.00014994
72.0622	0.00823	72.0622	0.000189924
72.1119	0.00884	72.1119	0.000289884
72.1616	0.00673	72.1616	0.0002499
72.2112	0.00803	72.2112	0.000289884
72.2609	0.00823	72.2609	0.000179928
72.3105	0.00663	72.3105	0.000179928
72.3602	0.00743	72.3602	0.000209916
72.4099	0.00663	72.4099	0.000269892
72.4595	0.00894	72.4595	0.00029988
72.5092	0.00773	72.5092	0.000119952
72.5589	0.00823	72.5589	0.000209916
72.6085	0.00904	72.6085	0.000179928
72.6582	0.00773	72.6582	0.000279888
72.7078	0.00834	72.7078	0.000139944
72.7575	0.00693	72.7575	0.000179928
72.8072	0.00753	72.8072	0.000279888
72.8568	0.00693	72.8568	0.000129948
72.9065	0.00864	72.9065	0.000179928
72.9562	0.00874	72.9562	0.000229908
73.0058	0.00552	73.0058	0.00029988
73.0555	0.00753	73.0555	0.000229908
73.1052	0.00733	73.1052	0.000279888
73.1548	0.00633	73.1548	0.000159936
73.2045	0.00773	73.2045	0.000269892
73.2541	0.00572	73.2541	0.000219912
73.3038	0.00964	73.3038	0.00019992
73.3535	0.00894	73.3535	0.0002499
73.4031	0.00854	73.4031	0.000189924
73.4528	0.00753	73.4528	0.000269892
73.5025	0.00783	73.5025	0.000179928
73.5521	0.00753	73.5521	0.000229908
73.6018	0.00834	73.6018	0.0002499
73.6515	0.00703	73.6515	0.000159936
73.7011	0.00803	73.7011	0.000189924
73.7508	0.00763	73.7508	0.000159936
73.8004	0.00572	73.8004	0.000189924
73.8501	0.00954	73.8501	0.000179928
73.8998	0.00703	73.8998	0.000219912
73.9494	0.00924	73.9494	0.000229908
73.9991	0.00592	73.9991	0.000179928
74.0488	0.00613	74.0488	0.000239904
74.0984	0.00894	74.0984	0.000239904
74.1481	0.00894	74.1481	0.00029988
74.1978	0.00894	74.1978	0.000229908
74.2474	0.00793	74.2474	0.000229908
74.2971	0.00854	74.2971	0.000219912
74.3468	0.00894	74.3468	0.000229908
74.3964	0.00803	74.3964	0.000239904
74.4461	0.00924	74.4461	0.000229908
74.4958	0.00633	74.4958	0.0002499
74.5454	0.00884	74.5454	0.000219912
74.5951	0.00793	74.5951	0.000169932
74.6447	0.00633	74.6447	0.000259896
74.6944	0.00834	74.6944	0.000169932
74.7441	0.00813	74.7441	0.000229908
74.7937	0.00633	74.7937	0.000179928
74.8434	0.00683	74.8434	0.000209916
74.8931	0.00753	74.8931	0.000209916
74.9427	0.00592	74.9427	0.000289884
74.9924	0.00733	74.9924	0.000219912
75.0421	0.00613	75.0421	0.000179928
75.0917	0.00793	75.0917	0.00014994
75.1414	0.00552	75.1414	0.000189924
75.191	0.00793	75.191	0.000219912
75.2407	0.00743	75.2407	0.0002499
75.2904	0.00753	75.2904	0.000239904
75.34	0.00733	75.34	0.000159936
75.3897	0.00743	75.3897	0.000259896
75.4394	0.00603	75.4394	0.000189924
75.489	0.00763	75.489	0.000259896
75.5387	0.00663	75.5387	0.000139944
75.5884	0.00713	75.5884	0.000219912
75.638	0.00633	75.638	0.000219912
75.6877	0.00844	75.6877	0.000309876
75.7373	0.00643	75.7373	0.000209916
75.787	0.00834	75.787	0.000239904
75.8367	0.00793	75.8367	0.000169932
75.8863	0.00542	75.8863	0.000139944
75.936	0.00592	75.936	0.000209916
75.9857	0.00643	75.9857	0.000179928
76.0353	0.00613	76.0353	0.000139944
76.085	0.00613	76.085	0.000209916
76.1346	0.00844	76.1346	0.000169932
76.1843	0.00874	76.1843	0.000179928
76.234	0.00743	76.234	0.000169932
76.2836	0.00653	76.2836	0.000209916
76.3333	0.00643	76.3333	0.000219912
76.383	0.00954	76.383	0.000139944
76.4326	0.00542	76.4326	0.00019992
76.4823	0.00633	76.4823	0.000189924
76.532	0.00502	76.532	0.000159936
76.5816	0.00793	76.5816	0.000119952
76.6313	0.00552	76.6313	0.000239904
76.681	0.00723	76.681	0.000189924
76.7306	0.00723	76.7306	0.000219912
76.7803	0.00723	76.7803	0.000309876
76.8299	0.00834	76.8299	0.000169932
76.8796	0.00673	76.8796	0.000239904
76.9293	0.00603	76.9293	0.000239904
76.9789	0.00803	76.9789	0.000189924
77.0286	0.00472	77.0286	0.00019992
77.0783	0.00753	77.0783	0.000179928
77.1279	0.00743	77.1279	0.000189924
77.1776	0.00813	77.1776	0.000219912
77.2273	0.00562	77.2273	0.000229908
77.2769	0.00582	77.2769	0.000189924
77.3266	0.00603	77.3266	0.000179928
77.3762	0.00653	77.3762	0.000219912
77.4259	0.00482	77.4259	0.000229908
77.4756	0.00673	77.4756	0.00019992
77.5252	0.00603	77.5252	0.000169932
77.5749	0.00552	77.5749	0.00019992
77.6246	0.00613	77.6246	0.000169932
77.6742	0.00773	77.6742	7.9968e-05
77.7239	0.00713	77.7239	0.000259896
77.7736	0.00532	77.7736	0.000179928
77.8232	0.00673	77.8232	0.000209916
77.8729	0.00713	77.8729	0.000129948
77.9226	0.00894	77.9226	0.000269892
77.9722	0.00633	77.9722	0.000269892
78.0219	0.00653	78.0219	0.000179928
78.0715	0.00653	78.0715	0.0002499
78.1212	0.00693	78.1212	0.00019992
78.1709	0.00713	78.1709	0.000189924
78.2205	0.00592	78.2205	0.00029988
78.2702	0.00552	78.2702	0.000139944
78.3199	0.00783	78.3199	0.000169932
78.3695	0.00753	78.3695	0.000139944
78.4192	0.00512	78.4192	0.000229908
78.4689	0.00572	78.4689	0.000269892
78.5185	0.00532	78.5185	0.000289884
78.5682	0.00582	78.5682	0.000169932
78.6179	0.00382	78.6179	0.000229908
78.6675	0.00693	78.6675	0.000179928
78.7172	0.00472	78.7172	0.000179928
78.7668	0.00603	78.7668	0.000209916
78.8165	0.00663	78.8165	0.0002499
78.8662	0.00552	78.8662	0.000209916
78.9158	0.00572	78.9158	0.000209916
78.9655	0.00673	78.9655	0.000279888
79.0152	0.00743	79.0152	0.000109956
79.0648	0.00402	79.0648	0.000169932
79.1145	0.00653	79.1145	0.00014994
79.1642	0.00613	79.1642	0.000179928
79.2138	0.00572	79.2138	0.00019992
79.2635	0.00572	79.2635	0.000209916
79.3131	0.00623	79.3131	0.000229908
79.3628	0.00552	79.3628	0.000209916
79.4125	0.00663	79.4125	0.000189924
79.4621	0.00582	79.4621	0.00019992
79.5118	0.00703	79.5118	0.000179928
79.5615	0.00633	79.5615	0.00014994
79.6111	0.00532	79.6111	0.000109956
79.6608	0.00442	79.6608	0.00014994
79.7104	0.00633	79.7104	0.000189924
79.7601	0.00683	79.7601	0.00019992
79.8098	0.00603	79.8098	0.00019992
79.8594	0.00472	79.8594	0.000209916
79.9091	0.00532	79.9091	0.000209916
79.9588	0.00552	79.9588	0.000169932
80.0084	0.00492	80.0084	0.000209916
80.0581	0.00663	80.0581	0.000129948
80.1078	0.00613	80.1078	0.00019992
80.1574	0.00823	80.1574	0.000119952
80.2071	0.00452	80.2071	0.0002499
80.2567	0.00562	80.2567	0.000259896
80.3064	0.00532	80.3064	0.000169932
80.3561	0.00562	80.3561	0.00014994
80.4057	0.00542	80.4057	0.000239904
80.4554	0.00362	80.4554	0.000209916
80.5051	0.00723	80.5051	0.000139944
80.5547	0.00562	80.5547	0.0002499
80.6044	0.00512	80.6044	0.000189924
80.6541	0.00532	80.6541	0.000179928
80.7037	0.00663	80.7037	0.000139944
80.7534	0.00613	80.7534	0.00029988
80.803	0.00582	80.803	0.000189924
80.8527	0.00542	80.8527	0.000209916
80.9024	0.00703	80.9024	0.000159936
80.952	0.00562	80.952	0.000159936
81.0017	0.00603	81.0017	0.000209916
81.0514	0.00402	81.0514	0.000209916
81.101	0.00432	81.101	0.00019992
81.1507	0.00592	81.1507	0.000229908
81.2004	0.00613	81.2004	0.00019992
81.25	0.00542	81.25	0.000219912
81.2997	0.00723	81.2997	0.000179928
81.3494	0.00492	81.3494	0.00029988
81.399	0.00492	81.399	0.000159936
81.4487	0.00733	81.4487	0.000169932
81.4984	0.00613	81.4984	0.00014994
81.548	0.00552	81.548	0.000169932
81.5977	0.00592	81.5977	0.000209916
81.6473	0.00582	81.6473	0.000159936
81.697	0.00522	81.697	0.000229908
81.7467	0.00382	81.7467	0.000189924
81.7963	0.00713	81.7963	0.000229908
81.846	0.00512	81.846	0.00029988
81.8957	0.00482	81.8957	0.00019992
81.9453	0.00633	81.9453	0.000189924
81.995	0.00462	81.995	0.000239904
82.0447	0.00502	82.0447	0.000219912
82.0943	0.00482	82.0943	0.000179928
82.144	0.00542	82.144	0.000129948
82.1936	0.00341	82.1936	0.000159936
82.2433	0.00743	82.2433	0.000219912
82.293	0.00502	82.293	0.000179928
82.3426	0.00603	82.3426	0.00019992
82.3923	0.00351	82.3923	0.000179928
82.442	0.00623	82.442	0.000139944
82.4916	0.00402	82.4916	0.000129948
82.5413	0.00432	82.5413	0.000179928
82.591	0.00713	82.591	0.000189924
82.6406	0.00482	82.6406	0.000219912
82.6903	0.00512	82.6903	0.000169932
82.7399	0.00362	82.7399	0.00019992
82.7896	0.00693	82.7896	0.000169932
82.8393	0.00452	82.8393	0.000189924
82.8889	0.00532	82.8889	0.000239904
82.9386	0.00422	82.9386	0.000169932
82.9883	0.00613	82.9883	0.000169932
83.0379	0.00522	83.0379	0.000259896
83.0876	0.00603	83.0876	0.000219912
83.1372	0.00492	83.1372	0.0002499
83.1869	0.00372	83.1869	0.000189924
83.2366	0.00844	83.2366	0.00019992
83.2862	0.00472	83.2862	0.000259896
83.3359	0.00492	83.3359	0.000189924
83.3856	0.00351	83.3856	0.000159936
83.4352	0.00552	83.4352	0.000219912
83.4849	0.00723	83.4849	0.000139944
83.5346	0.00532	83.5346	0.000169932
83.5842	0.00603	83.5842	0.00019992
83.6339	0.00402	83.6339	0.000179928
83.6836	0.00422	83.6836	0.000159936
83.7332	0.00603	83.7332	0.00019992
83.7829	0.00562	83.7829	0.00014994
83.8325	0.00412	83.8325	0.000239904
83.8822	0.00402	83.8822	0.000159936
83.9319	0.00341	83.9319	0.000119952
83.9815	0.00643	83.9815	0.000229908
84.0312	0.00412	84.0312	0.000189924
84.0809	0.00462	84.0809	0.000169932
84.1305	0.00442	84.1305	0.000159936
84.1802	0.00291	84.1802	0.00014994
84.2299	0.00552	84.2299	0.000169932
84.2795	0.00703	84.2795	0.00014994
84.3292	0.00271	84.3292	0.00014994
84.3788	0.00663	84.3788	0.000159936
84.4285	0.00402	84.4285	0.000229908
84.4782	0.00502	84.4782	0.000229908
84.5278	0.00392	84.5278	0.000239904
84.5775	0.00372	84.5775	0.000109956
84.6272	0.00372	84.6272	0.000179928
84.6768	0.00613	84.6768	0.000209916
84.7265	0.00582	84.7265	0.00019992
84.7762	0.00532	84.7762	0.00014994
84.8258	0.00512	84.8258	0.000159936
84.8755	0.00442	84.8755	0.00019992
84.9252	0.00492	84.9252	0.000209916
84.9748	0.00542	84.9748	0.000159936
85.0245	0.00512	85.0245	0.00019992
85.0741	0.00341	85.0741	0.000139944
85.1238	0.00502	85.1238	0.000229908
85.1735	0.00542	85.1735	0.000229908
85.2231	0.00522	85.2231	0.0002499
85.2728	0.00452	85.2728	0.000209916
85.3225	0.00572	85.3225	0.00019992
85.3721	0.00271	85.3721	0.000129948
85.4218	0.00582	85.4218	0.000259896
85.4715	0.00542	85.4715	0.000139944
85.5211	0.00392	85.5211	0.000219912
85.5708	0.00452	85.5708	0.000239904
85.6205	0.00713	85.6205	0.000179928
85.6701	0.00522	85.6701	0.00019992
85.7198	0.00311	85.7198	0.000159936
85.7694	0.00582	85.7694	0.000129948
85.8191	0.00572	85.8191	0.000219912
85.8688	0.00472	85.8688	0.000209916
85.9184	0.00643	85.9184	0.000119952
85.9681	0.00462	85.9681	0.000169932
86.0178	0.00663	86.0178	0.000209916
86.0674	0.00582	86.0674	0.000179928
86.1171	0.00251	86.1171	0.000209916
86.1667	0.00542	86.1667	0.000169932
86.2164	0.00382	86.2164	0.000179928
86.2661	0.00572	86.2661	0.000169932
86.3157	0.00432	86.3157	0.000169932
86.3654	0.00482	86.3654	0.00014994
86.4151	0.00341	86.4151	0.00019992
86.4647	0.00382	86.4647	0.000219912
86.5144	0.00422	86.5144	0.000239904
86.5641	0.00603	86.5641	0.00014994
86.6137	0.00402	86.6137	0.00014994
86.6634	0.00311	86.6634	0.000159936
86.713	0.00542	86.713	0.000219912
86.7627	0.00562	86.7627	0.000179928
86.8124	0.00512	86.8124	0.000189924
86.862	0.00492	86.862	0.000139944
86.9117	0.00402	86.9117	0.000219912
86.9614	0.00412	86.9614	0.00014994
87.011	0.00432	87.011	0.000209916
87.0607	0.00412	87.0607	0.00014994
87.1104	0.00552	87.1104	0.000159936
87.16	0.00592	87.16	0.000269892
87.2097	0.00482	87.2097	0.000169932
87.2593	0.00321	87.2593	0.000119952
87.309	0.00341	87.309	0.000189924
87.3587	0.00482	87.3587	0.000179928
87.4083	0.00321	87.4083	0.000209916
87.458	0.00402	87.458	0.00014994
87.5077	0.00362	87.5077	0.00014994
87.5573	0.00502	87.5573	0.000129948
87.607	0.00482	87.607	0.000229908
87.6567	0.00482	87.6567	0.000179928
87.7063	0.00532	87.7063	0.000189924
87.756	0.00472	87.756	0.000129948
87.8057	0.00341	87.8057	0.000189924
87.8553	0.00512	87.8553	0.000189924
87.905	0.00301	87.905	0.000279888
87.9547	0.00462	87.9547	0.000169932
88.0043	0.00402	88.0043	0.000169932
88.054	0.00613	88.054	0.000219912
88.1036	0.00502	88.1036	0.00014994
88.1533	0.00281	88.1533	0.00014994
88.203	0.00351	88.203	0.000159936
88.2526	0.00522	88.2526	0.000229908
88.3023	0.00382	88.3023	0.00014994
88.352	0.00392	88.352	0.00014994
88.4016	0.00402	88.4016	0.000219912
88.4513	0.00522	88.4513	0.000129948
88.501	0.00432	88.501	0.000189924
88.5506	0.00532	88.5506	0.000129948
88.6003	0.00452	88.6003	0.000209916
88.6499	0.00603	88.6499	0.000179928
88.6996	0.00592	88.6996	0.00014994
88.7493	0.00351	88.7493	0.00019992
88.7989	0.00502	88.7989	0.00014994
88.8486	0.00382	88.8486	0.000189924
88.8983	0.00422	88.8983	0.000189924
88.9479	0.00422	88.9479	0.000169932
88.9976	0.00532	88.9976	0.000189924
89.0473	0.00472	89.0473	0.000259896
89.0969	0.00462	89.0969	0.000159936
89.1466	0.00392	89.1466	0.00014994
89.1962	0.00592	89.1962	0.00014994
89.2459	0.00422	89.2459	0.000109956
89.2956	0.00532	89.2956	0.000159936
89.3452	0.00382	89.3452	0.000179928
89.3949	0.00362	89.3949	0.000279888
89.4446	0.00362	89.4446	0.00014994
89.4942	0.00582	89.4942	0.000189924
89.5439	0.00462	89.5439	0.000139944
89.5935	0.00372	89.5935	0.000209916
89.6432	0.00321	89.6432	0.000309876
89.6929	0.00512	89.6929	0.0002499
89.7425	0.00512	89.7425	0.000209916
89.7922	0.00321	89.7922	8.9964e-05
89.8419	0.00482	89.8419	0.000169932
89.8915	0.00572	89.8915	0.000169932
89.9412	0.00382	89.9412	0.000159936
89.9909	0.00422	89.9909	0.000229908
90.0405	0.00482	90.0405	0.000209916
90.0902	0.00613	90.0902	0.00014994
90.1399	0.00663	90.1399	0.000259896
90.1895	0.00542	90.1895	0.000309876
90.2392	0.00542	90.2392	0.000219912
90.2888	0.00562	90.2888	0.000159936
90.3385	0.00251	90.3385	0.000229908
90.3882	0.00422	90.3882	0.000129948
90.4378	0.00301	90.4378	0.00014994
90.4875	0.00331	90.4875	0.000189924
90.5372	0.00502	90.5372	0.000189924
90.5868	0.00241	90.5868	0.000129948
90.6365	0.00432	90.6365	0.000129948
90.6862	0.00582	90.6862	0.000119952
90.7358	0.00392	90.7358	0.000139944
90.7855	0.00462	90.7855	0.00019992
90.8351	0.00432	90.8351	0.00019992
90.8848	0.00271	90.8848	0.00014994
90.9345	0.00191	90.9345	7.9968e-05
90.9841	0.00372	90.9841	0.000219912
91.0338	0.00301	91.0338	0.000179928
91.0835	0.00372	91.0835	0.00014994
91.1331	0.00623	91.1331	0.000189924
91.1828	0.00321	91.1828	0.00019992
91.2325	0.00331	91.2325	0.000189924
91.2821	0.00532	91.2821	0.00014994
91.3318	0.00351	91.3318	0.000189924
91.3815	0.00351	91.3815	0.00014994
91.4311	0.00301	91.4311	9.996e-05
91.4808	0.00392	91.4808	0.000119952
91.5304	0.00392	91.5304	0.000229908
91.5801	0.00442	91.5801	0.000229908
91.6298	0.00623	91.6298	0.000219912
91.6794	0.00422	91.6794	0.000239904
91.7291	0.00281	91.7291	0.000189924
91.7788	0.00301	91.7788	0.000169932
91.8284	0.00412	91.8284	0.0002499
91.8781	0.00392	91.8781	0.000109956
91.9278	0.00321	91.9278	0.000179928
91.9774	0.00442	91.9774	0.000129948
92.0271	0.00422	92.0271	0.000169932
92.0767	0.00432	92.0767	0.00014994
92.1264	0.00331	92.1264	0.000179928
92.1761	0.00452	92.1761	0.000219912
92.2257	0.00532	92.2257	0.000169932
92.2754	0.00341	92.2754	0.000169932
92.3251	0.00351	92.3251	0.000159936
92.3747	0.00221	92.3747	6.9972e-05
92.4244	0.00432	92.4244	0.000179928
92.4741	0.00402	92.4741	0.000229908
92.5237	0.00251	92.5237	0.000169932
92.5734	0.00321	92.5734	0.000179928
92.6231	0.00522	92.6231	0.000169932
92.6727	0.00301	92.6727	0.000109956
92.7224	0.00442	92.7224	0.00019992
92.772	0.00442	92.772	0.000209916
92.8217	0.00492	92.8217	0.000189924
92.8714	0.00372	92.8714	0.00014994
92.921	0.00412	92.921	0.000209916
92.9707	0.00351	92.9707	0.000209916
93.0204	0.00452	93.0204	0.000159936
93.07	0.00522	93.07	0.00019992
93.1197	0.00301	93.1197	0.0002499
93.1693	0.00542	93.1693	0.000219912
93.219	0.00572	93.219	0.000219912
93.2687	0.00311	93.2687	0.000119952
93.3183	0.00281	93.3183	0.0002499
93.368	0.00362	93.368	0.000179928
93.4177	0.00402	93.4177	0.000189924
93.4673	0.00392	93.4673	0.000119952
93.517	0.00362	93.517	0.000209916
93.5667	0.00412	93.5667	0.000169932
93.6163	0.00121	93.6163	8.9964e-05
93.666	0.00482	93.666	0.000169932
93.7156	0.00331	93.7156	0.000129948
93.7653	0.00442	93.7653	0.000239904
93.815	0.00372	93.815	0.000129948
93.8646	0.00362	93.8646	0.000179928
93.9143	0.00231	93.9143	0.000209916
93.964	0.00512	93.964	0.000189924
94.0136	0.00362	94.0136	0.000189924
94.0633	0.00331	94.0633	8.9964e-05
94.113	0.00362	94.113	0.000209916
94.1626	0.00432	94.1626	0.000179928
94.2123	0.00251	94.2123	0.000159936
94.2619	0.00321	94.2619	0.000219912
94.3116	0.00392	94.3116	0.000159936
94.3613	0.00301	94.3613	0.000219912
94.4109	0.00311	94.4109	0.000169932
94.4606	0.00331	94.4606	0.000109956
94.5103	0.00522	94.5103	0.000119952
94.5599	0.00482	94.5599	0.000159936
94.6096	0.00311	94.6096	0.000179928
94.6593	0.00442	94.6593	0.000259896
94.7089	0.00462	94.7089	0.000129948
94.7586	0.00452	94.7586	0.000119952
94.8083	0.00261	94.8083	0.000179928
94.8579	0.00321	94.8579	0.0002499
94.9076	0.00372	94.9076	0.000119952
94.9573	0.00422	94.9573	0.000209916
95.0069	0.00291	95.0069	0.000189924
95.0566	0.00472	95.0566	0.00014994
95.1062	0.00532	95.1062	9.996e-05
95.1559	0.00341	95.1559	0.000209916
95.2056	0.00281	95.2056	0.00019992
95.2552	0.00271	95.2552	0.000139944
95.3049	0.00472	95.3049	0.000179928
95.3546	0.00311	95.3546	0.000119952
95.4042	0.00382	95.4042	0.000119952
95.4539	0.00392	95.4539	0.000179928
95.5036	0.00552	95.5036	0.00019992
95.5532	0.00552	95.5532	0.000169932
95.6029	0.00372	95.6029	0.000179928
95.6525	0.00341	95.6525	0.000159936
95.7022	0.00201	95.7022	0.000169932
95.7519	0.00402	95.7519	0.000129948
95.8015	0.00311	95.8015	0.00014994
95.8512	0.00362	95.8512	0.000129948
95.9009	0.00251	95.9009	0.000219912
95.9505	0.00442	95.9505	0.000209916
96.0002	0.00321	96.0002	0.000169932
96.0499	0.00392	96.0499	0.000119952
96.0995	0.00201	96.0995	0.000239904
96.1492	0.00351	96.1492	0.000159936
96.1988	0.00532	96.1988	0.00014994
96.2485	0.00351	96.2485	0.00019992
96.2982	0.00331	96.2982	0.000219912
96.3478	0.00301	96.3478	0.000159936
96.3975	0.00402	96.3975	0.000209916
96.4472	0.00422	96.4472	0.00014994
96.4968	0.00341	96.4968	0.000159936
96.5465	0.00412	96.5465	0.000219912
96.5961	0.00351	96.5961	0.000139944
96.6458	0.00301	96.6458	0.000189924
96.6955	0.00522	96.6955	0.00014994
96.7451	0.00321	96.7451	0.00019992
96.7948	0.00422	96.7948	0.00014994
96.8445	0.00372	96.8445	0.000159936
96.8941	0.00432	96.8941	0.000139944
96.9438	0.00412	96.9438	0.000239904
96.9935	0.00291	96.9935	0.000189924
97.0431	0.00201	97.0431	0.000119952
97.0928	0.00201	97.0928	0.000209916
97.1425	0.00412	97.1425	0.000219912
97.1921	0.00331	97.1921	0.000229908
97.2418	0.00412	97.2418	7.9968e-05
97.2914	0.00321	97.2914	0.00014994
97.3411	0.00201	97.3411	0.000179928
97.3908	0.00502	97.3908	0.00014994
97.4404	0.00362	97.4404	0.000189924
97.4901	0.00402	97.4901	0.000189924
97.5398	0.00181	97.5398	0.00019992
97.5894	0.00351	97.5894	0.000129948
97.6391	0.00251	97.6391	0.000219912
97.6888	0.00452	97.6888	0.000159936
97.7384	0.00382	97.7384	0.000119952
97.7881	0.00512	97.7881	0.000169932
97.8377	0.00422	97.8377	0.00019992
97.8874	0.00402	97.8874	0.000109956
97.9371	0.00181	97.9371	0.00014994
97.9867	0.00412	97.9867	0.000139944
98.0364	0.00392	98.0364	0.000169932
98.0861	0.00341	98.0861	0.000129948
98.1357	0.00331	98.1357	0.000159936
98.1854	0.00291	98.1854	0.000159936
98.2351	0.00402	98.2351	0.000189924
98.2847	0.00291	98.2847	0.000129948
98.3344	0.00261	98.3344	0.000109956
98.3841	0.00251	98.3841	0.00019992
98.4337	0.00412	98.4337	0.000139944
98.4834	0.00291	98.4834	0.000229908
98.533	0.00311	98.533	0.000189924
98.5827	0.00311	98.5827	0.000189924
98.6324	0.00532	98.6324	0.000169932
98.682	0.00382	98.682	9.996e-05
98.7317	0.00281	98.7317	0.000139944
98.7814	0.00372	98.7814	0.000179928
98.831	0.00532	98.831	0.00014994
98.8807	0.00412	98.8807	0.000259896
98.9304	0.00412	98.9304	0.000219912
98.98	0.00241	98.98	0.000269892
99.0297	0.00351	99.0297	0.00014994
99.0793	0.00281	99.0793	0.000239904
99.129	0.00291	99.129	0.000119952
[truncated: 2,115 more rows]

## Sheet: Fig. 4 (b)
2,5-tDPAtDIDCz
Time (ns)	Normalized intensity (arb. Units)
(Blue line)
0	3.99888e-05
244.183	3.99888e-05
488.366	3.99888e-05
732.549	4.9986e-05
976.732	7.99776e-05
1220.92	9.9972e-06
1465.1	5.99832e-05
1709.28	5.99832e-05
1953.46	1.99944e-05
2197.65	1.99944e-05
2441.83	9.9972e-06
2686.01	4.9986e-05
2930.2	0
3174.38	9.9972e-06
3418.56	2.99916e-05
3662.75	2.99916e-05
3906.93	1.99944e-05
4151.11	3.99888e-05
4395.29	3.99888e-05
4639.48	6.99804e-05
4883.66	1.99944e-05
5127.84	7.99776e-05
5372.03	4.9986e-05
5616.21	3.99888e-05
5860.39	4.9986e-05
6104.58	4.9986e-05
6348.76	1.99944e-05
6592.94	4.9986e-05
6837.12	9.9972e-06
7081.31	9.9972e-06
7325.49	7.99776e-05
7569.67	2.99916e-05
7813.86	3.99888e-05
8058.04	1.99944e-05
8302.22	3.99888e-05
8546.41	2.99916e-05
8790.59	6.99804e-05
9034.77	4.9986e-05
9278.95	1.99944e-05
9523.14	3.99888e-05
9767.32	3.99888e-05
10011.5	5.99832e-05
10255.7	4.9986e-05
10499.9	9.9972e-06
10744.1	4.9986e-05
10988.2	1.99944e-05
11232.4	3.99888e-05
11476.6	4.9986e-05
11720.8	9.9972e-06
11965	2.99916e-05
12209.2	3.99888e-05
12453.3	4.9986e-05
12697.5	1.99944e-05
12941.7	5.99832e-05
13185.9	9.9972e-06
13430.1	1.99944e-05
13674.2	2.99916e-05
13918.4	1.99944e-05
14162.6	6.99804e-05
14406.8	3.99888e-05
14651	5.99832e-05
14895.2	2.99916e-05
15139.3	2.99916e-05
15383.5	3.99888e-05
15627.7	1.99944e-05
15871.9	0
16116.1	3.99888e-05
16360.3	4.9986e-05
16604.4	0
16848.6	6.99804e-05
17092.8	1.99944e-05
17337	4.9986e-05
17581.2	2.99916e-05
17825.4	3.99888e-05
18069.5	9.9972e-06
18313.7	0
18557.9	9.9972e-06
18802.1	0
19046.3	6.99804e-05
19290.5	2.99916e-05
19534.6	9.9972e-06
19778.8	2.99916e-05
20023	0
20267.2	1.99944e-05
20511.4	9.9972e-06
20755.6	4.9986e-05
20999.7	4.9986e-05
21243.9	4.9986e-05
21488.1	1.99944e-05
21732.3	4.9986e-05
21976.5	5.99832e-05
22220.7	4.9986e-05
22464.8	0
22709	4.9986e-05
22953.2	4.9986e-05
23197.4	2.99916e-05
23441.6	1.99944e-05
23685.8	1.99944e-05
23929.9	7.99776e-05
24174.1	3.99888e-05
24418.3	2.99916e-05
24662.5	1.99944e-05
24906.7	4.9986e-05
25150.8	1.99944e-05
25395	3.99888e-05
25639.2	1.99944e-05
25883.4	4.9986e-05
26127.6	1.99944e-05
26371.8	3.99888e-05
26615.9	4.9986e-05
26860.1	1.99944e-05
27104.3	4.9986e-05
27348.5	2.99916e-05
27592.7	3.99888e-05
27836.9	3.99888e-05
28081	3.99888e-05
28325.2	9.9972e-06
28569.4	9.9972e-06
28813.6	4.9986e-05
29057.8	5.99832e-05
29302	2.99916e-05
29546.1	1.99944e-05
29790.3	2.99916e-05
30034.5	1.99944e-05
30278.7	3.99888e-05
30522.9	1.99944e-05
30767.1	1.99944e-05
31011.2	4.9986e-05
31255.4	4.9986e-05
31499.6	3.99888e-05
31743.8	6.99804e-05
31988	9.9972e-06
32232.2	2.99916e-05
32476.3	5.99832e-05
32720.5	7.99776e-05
32964.7	3.99888e-05
33208.9	9.9972e-06
33453.1	3.99888e-05
33697.3	3.99888e-05
33941.4	9.9972e-06
34185.6	8.99748e-05
34429.8	2.99916e-05
34674	6.99804e-05
34918.2	1.99944e-05
35162.4	1.99944e-05
35406.5	9.9972e-06
35650.7	7.99776e-05
35894.9	6.99804e-05
36139.1	1.99944e-05
36383.3	3.99888e-05
36627.5	2.99916e-05
36871.6	2.99916e-05
37115.8	4.9986e-05
37360	3.99888e-05
37604.2	4.9986e-05
37848.4	9.9972e-06
38092.5	2.99916e-05
38336.7	2.99916e-05
38580.9	4.9986e-05
38825.1	5.99832e-05
39069.3	1.99944e-05
39313.5	1.99944e-05
39557.6	1.99944e-05
39801.8	9.9972e-06
40046	1.99944e-05
40290.2	4.9986e-05
40534.4	3.99888e-05
40778.6	5.99832e-05
41022.7	9.9972e-05
41266.9	2.99916e-05
41511.1	3.99888e-05
41755.3	4.9986e-05
41999.5	1.99944e-05
42243.7	6.99804e-05
42487.8	2.99916e-05
42732	9.9972e-06
42976.2	4.9986e-05
43220.4	1.99944e-05
43464.6	2.99916e-05
43708.8	5.99832e-05
43952.9	2.99916e-05
44197.1	9.9972e-06
44441.3	9.9972e-06
44685.5	3.99888e-05
44929.7	3.99888e-05
45173.9	4.9986e-05
45418	1.99944e-05
45662.2	4.9986e-05
45906.4	0
46150.6	2.99916e-05
46394.8	1.99944e-05
46639	1.99944e-05
46883.1	1.99944e-05
47127.3	9.9972e-06
47371.5	2.99916e-05
47615.7	3.99888e-05
47859.9	9.9972e-06
48104.1	1.99944e-05
48348.2	9.9972e-06
48592.4	3.99888e-05
48836.6	3.99888e-05
49080.8	3.99888e-05
49325	3.99888e-05
49569.2	1.99944e-05
49813.3	3.99888e-05
50057.5	3.99888e-05
50301.7	5.99832e-05
50545.9	9.9972e-06
50790.1	3.99888e-05
51034.2	0
51278.4	4.9986e-05
51522.6	1.99944e-05
51766.8	1.99944e-05
52011	1.99944e-05
52255.2	5.99832e-05
52499.3	2.99916e-05
52743.5	9.9972e-06
52987.7	4.9986e-05
53231.9	5.99832e-05
53476.1	5.99832e-05
53720.3	0
53964.4	1.99944e-05
54208.6	2.99916e-05
54452.8	9.9972e-06
54697	1.99944e-05
54941.2	6.99804e-05
55185.4	5.99832e-05
55429.5	2.99916e-05
55673.7	0
55917.9	3.99888e-05
56162.1	1.99944e-05
56406.3	6.99804e-05
56650.5	9.9972e-06
56894.6	1.99944e-05
57138.8	0
57383	2.99916e-05
57627.2	3.99888e-05
57871.4	4.9986e-05
58115.6	3.99888e-05
58359.7	3.99888e-05
58603.9	1.99944e-05
58848.1	5.99832e-05
59092.3	3.99888e-05
59336.5	2.99916e-05
59580.7	1.99944e-05
59824.8	4.9986e-05
60069	2.99916e-05
60313.2	1.99944e-05
60557.4	3.99888e-05
60801.6	2.99916e-05
61045.8	5.99832e-05
61289.9	5.99832e-05
61534.1	5.99832e-05
61778.3	1.99944e-05
62022.5	2.99916e-05
62266.7	1.99944e-05
62510.8	9.9972e-06
62755	5.99832e-05
62999.2	1.99944e-05
63243.4	3.99888e-05
63487.6	4.9986e-05
63731.8	2.99916e-05
63975.9	5.99832e-05
64220.1	9.9972e-06
64464.3	3.99888e-05
64708.5	1.99944e-05
64952.7	3.99888e-05
65196.9	3.99888e-05
65441	1.99944e-05
65685.2	4.9986e-05
65929.4	2.99916e-05
66173.6	3.99888e-05
66417.8	2.99916e-05
66662	6.99804e-05
66906.1	6.99804e-05
67150.3	3.99888e-05
67394.5	1.99944e-05
67638.7	1.99944e-05
67882.9	2.99916e-05
68127.1	2.99916e-05
68371.2	3.99888e-05
68615.4	4.9986e-05
68859.6	2.99916e-05
69103.8	0
69348	5.99832e-05
69592.2	3.99888e-05
69836.3	4.9986e-05
70080.5	4.9986e-05
70324.7	3.99888e-05
70568.9	0
70813.1	0
71057.3	2.99916e-05
71301.4	2.99916e-05
71545.6	4.9986e-05
71789.8	2.99916e-05
72034	2.99916e-05
72278.2	1.99944e-05
72522.4	9.9972e-06
72766.5	6.99804e-05
73010.7	3.99888e-05
73254.9	2.99916e-05
73499.1	3.99888e-05
73743.3	2.99916e-05
73987.5	9.9972e-06
74231.6	9.9972e-06
74475.8	3.99888e-05
74720	4.9986e-05
74964.2	9.9972e-06
75208.4	9.9972e-06
75452.5	2.99916e-05
75696.7	5.99832e-05
75940.9	3.99888e-05
76185.1	2.99916e-05
76429.3	7.99776e-05
76673.5	1.99944e-05
76917.6	1.99944e-05
77161.8	2.99916e-05
77406	2.99916e-05
77650.2	2.99916e-05
77894.4	6.99804e-05
78138.6	0
78382.7	2.99916e-05
78626.9	5.99832e-05
78871.1	1.99944e-05
79115.3	3.99888e-05
79359.5	1.99944e-05
79603.7	2.99916e-05
79847.8	3.99888e-05
80092	1
80336.2	0.00702
80580.4	0.00308
80824.6	0.00182
81068.8	0.00128
81312.9	0.000989723
81557.1	0.00101
81801.3	0.00099972
82045.5	0.000699804
82289.7	0.000849762
82533.9	0.000609829
82778	0.000649818
83022.2	0.000639821
83266.4	0.000519854
83510.6	0.000579838
83754.8	0.000469868
83999	0.000419882
84243.1	0.000349902
84487.3	0.000469868
84731.5	0.000619826
84975.7	0.000449874
85219.9	0.00049986
85464.1	0.000529852
85708.2	0.000449874
85952.4	0.000509857
86196.6	0.000449874
86440.8	0.000459871
86685	0.000559843
86929.2	0.000519854
87173.3	0.00056984
87417.5	0.000419882
87661.7	0.000419882
87905.9	0.000439877
88150.1	0.000479866
88394.2	0.000439877
88638.4	0.000509857
88882.6	0.000369896
89126.8	0.000349902
89371	0.00049986
89615.2	0.000349902
89859.3	0.000409885
90103.5	0.000449874
90347.7	0.00042988
90591.9	0.000439877
90836.1	0.000369896
91080.3	0.000409885
91324.4	0.00042988
91568.6	0.000409885
91812.8	0.00042988
92057	0.000419882
92301.2	0.000329908
92545.4	0.00031991
92789.5	0.000349902
93033.7	0.000389891
93277.9	0.000269924
93522.1	0.000419882
93766.3	0.000519854
94010.5	0.000419882
94254.6	0.000399888
94498.8	0.000329908
94743	0.000409885
94987.2	0.000409885
95231.4	0.000329908
95475.6	0.000309913
95719.7	0.000359899
95963.9	0.000349902
96208.1	0.000389891
96452.3	0.00042988
96696.5	0.000359899
96940.7	0.00024993
97184.8	0.000469868
97429	0.000349902
97673.2	0.000369896
97917.4	0.000339905
98161.6	0.000389891
98405.8	0.000409885
98649.9	0.000349902
98894.1	0.000329908
99138.3	0.000379894
99382.5	0.000409885
99626.7	0.000399888
99870.8	0.00031991
100115	0.000349902
100359	0.000309913
100603	0.000299916
100848	0.000459871
101092	0.000279922
101336	0.00024993
101580	0.000379894
101824	0.000229936
102068	0.000349902
102313	0.000399888
102557	0.000409885
102801	0.000349902
103045	0.00042988
103289	0.000399888
103534	0.000469868
103778	0.000409885
104022	0.000349902
104266	0.000339905
104510	0.000289919
104755	0.000339905
104999	0.000389891
105243	0.00042988
105487	0.000259927
105731	0.000279922
105975	0.00024993
106220	0.000349902
106464	0.000409885
106708	0.000339905
106952	0.000359899
107196	0.000279922
107441	0.000379894
107685	0.000379894
107929	0.000389891
108173	0.000299916
108417	0.000439877
108661	0.000309913
108906	0.000439877
109150	0.000329908
109394	0.000369896
109638	0.000329908
109882	0.000209941
110127	0.000339905
110371	0.000329908
110615	0.000359899
110859	0.000299916
111103	0.00042988
111347	0.000369896
111592	0.000299916
111836	0.000339905
112080	0.000259927
112324	0.000329908
112568	0.000369896
112813	0.00031991
113057	0.00031991
113301	0.000329908
113545	0.000279922
113789	0.000289919
114033	0.000299916
114278	0.000359899
114522	0.000329908
114766	0.000209941
115010	0.00031991
115254	0.000279922
115499	0.000359899
115743	0.000339905
115987	0.000379894
116231	0.000339905
116475	0.00031991
116719	0.000259927
116964	0.000349902
117208	0.000299916
117452	0.000289919
117696	0.000409885
117940	0.000409885
118185	0.000369896
118429	0.000369896
118673	0.00031991
118917	0.000229936
119161	0.000299916
119405	0.000289919
119650	0.000359899
119894	0.000419882
120138	0.000339905
120382	0.000349902
120626	0.000299916
120871	0.000199944
121115	0.000279922
121359	0.000379894
121603	0.000309913
121847	0.000359899
122092	0.000369896
122336	0.000309913
122580	0.000389891
122824	0.000339905
123068	0.000279922
123312	0.00042988
123557	0.000359899
123801	0.000309913
124045	0.000299916
124289	0.000379894
124533	0.000279922
124778	0.000299916
125022	0.000279922
125266	0.000299916
125510	0.000339905
125754	0.000279922
125998	0.000489863
126243	0.000289919
126487	0.000309913
126731	0.000259927
126975	0.00031991
127219	0.00031991
127464	0.000209941
127708	0.00042988
127952	0.000229936
128196	0.000239933
128440	0.000309913
128684	0.000329908
128929	0.000349902
129173	0.000339905
129417	0.00031991
129661	0.000279922
129905	0.00024993
130150	0.000199944
130394	0.000329908
130638	0.000309913
130882	0.000239933
131126	0.000389891
131370	0.000409885
131615	0.000289919
131859	0.000379894
132103	0.00031991
132347	0.000369896
132591	0.000219938
132836	0.000389891
133080	0.000339905
133324	0.000269924
133568	0.000299916
133812	0.000309913
134056	0.000399888
134301	0.000339905
134545	0.000299916
134789	0.000349902
135033	0.000329908
135277	0.00031991
135522	0.000409885
135766	0.000339905
136010	0.000339905
136254	0.000269924
136498	0.000259927
136742	0.000279922
136987	0.000259927
137231	0.000339905
137475	0.000269924
137719	0.000359899
137963	0.000209941
138208	0.000269924
138452	0.000189947
138696	0.000339905
138940	0.000369896
139184	0.00031991
139428	0.00031991
139673	0.00024993
139917	0.000259927
140161	0.000219938
140405	0.000259927
140649	0.000219938
140894	0.000439877
141138	0.00024993
141382	0.000219938
141626	0.00024993
141870	0.000409885
142115	0.000269924
142359	0.000339905
142603	0.000299916
142847	0.000359899
143091	0.000269924
143335	0.000289919
143580	0.000209941
143824	0.000419882
144068	0.000269924
144312	0.000359899
144556	0.000419882
144801	0.000369896
145045	0.000239933
145289	0.000349902
145533	0.000289919
145777	0.000329908
146021	0.000219938
146266	0.000349902
146510	0.00017995
146754	0.00031991
146998	0.000299916
147242	0.000259927
147487	0.000339905
147731	0.000289919
147975	0.000359899
148219	0.000299916
148463	0.000239933
148707	0.000279922
148952	0.000219938
149196	0.000259927
149440	0.000289919
149684	0.000329908
149928	0.00031991
150173	0.000279922
150417	0.000279922
150661	0.000339905
150905	0.000269924
151149	0.000259927
151393	0.000199944
151638	0.000359899
151882	0.000259927
152126	0.000359899
152370	0.000299916
152614	0.000299916
152859	0.00024993
153103	0.000299916
153347	0.000269924
153591	0.000239933
153835	0.000309913
154079	0.00024993
154324	0.000369896
154568	0.000369896
154812	0.000359899
155056	0.000259927
155300	0.000309913
155545	0.000269924
155789	0.00024993
156033	0.000289919
156277	0.000339905
156521	0.000309913
156765	0.000269924
157010	0.000339905
157254	0.000299916
157498	0.000279922
157742	0.000239933
157986	0.00017995
158231	0.000279922
158475	0.000259927
158719	0.000269924
158963	0.000229936
159207	0.000239933
159452	0.000309913
159696	0.000259927
159940	0.000269924
160184	0.000309913
160428	0.000239933
160672	0.000349902
160917	0.000349902
161161	0.000269924
161405	0.00031991
161649	0.000269924
161893	0.000169952
162138	0.000339905
162382	0.000229936
162626	0.00031991
162870	0.00031991
163114	0.000169952
163358	0.000309913
163603	0.000239933
163847	0.000239933
164091	0.000189947
164335	0.000279922
164579	0.000259927
164824	0.000269924
165068	0.00024993
165312	0.000269924
165556	0.000189947
165800	0.000329908
166044	0.000289919
166289	0.00024993
166533	0.000159955
166777	0.000309913
167021	0.000299916
167265	0.00024993
167510	0.000309913
167754	0.000279922
167998	0.000329908
168242	0.000279922
168486	0.000229936
168730	0.000339905
168975	0.000269924
169219	0.000389891
169463	0.000309913
169707	0.000369896
169951	0.000239933
170196	0.000309913
170440	0.000279922
170684	0.000299916
170928	0.000309913
171172	0.000309913
171416	0.000239933
171661	0.000209941
171905	0.000299916
172149	0.000269924
172393	0.000279922
172637	0.00024993
172882	0.000369896
173126	0.00024993
173370	0.00031991
173614	0.000339905
173858	0.000279922
174102	0.000289919
174347	0.000279922
174591	0.000309913
174835	0.000259927
175079	0.00031991
175323	0.000239933
175568	0.000309913
175812	0.00017995
176056	0.000259927
176300	0.000159955
176544	0.000309913
176788	0.000269924
177033	0.000289919
177277	0.00024993
177521	0.00031991
177765	0.00031991
178009	0.000299916
178254	0.000309913
178498	0.000259927
178742	0.00017995
178986	0.000259927
179230	0.000269924
179475	0.000209941
179719	0.00024993
179963	0.000329908
180207	0.000269924
180451	0.00031991
180695	0.000259927
180940	0.000339905
181184	0.00017995
181428	0.000349902
181672	0.000219938
181916	0.000269924
182161	0.000279922
182405	0.000299916
182649	0.00024993
182893	0.000209941
183137	0.000219938
183381	0.000269924
183626	0.00024993
183870	0.00017995
184114	0.000239933
184358	0.000199944
184602	0.000239933
184847	0.000189947
185091	0.000239933
185335	0.000269924
185579	0.000289919
185823	0.00031991
186067	0.000269924
186312	0.000119966
186556	0.000259927
186800	0.00031991
187044	0.000199944
187288	0.000279922
187533	0.000269924
187777	0.00024993
188021	0.000259927
188265	0.00024993
188509	0.000259927
188753	0.000229936
188998	0.000299916
189242	0.000349902
189486	0.000299916
189730	0.000239933
189974	0.000359899
190219	0.000189947
190463	0.00024993
190707	0.000219938
190951	0.000259927
191195	0.000199944
191439	0.000229936
191684	0.000219938
191928	0.000309913
192172	0.000169952
192416	0.000189947
192660	0.000289919
192905	0.00017995
193149	0.000299916
193393	0.000279922
193637	0.000239933
193881	0.000209941
194125	0.000149958
194370	0.000229936
194614	0.000239933
194858	0.000229936
195102	0.000219938
195346	0.00017995
195591	0.000279922
195835	0.00017995
196079	0.000329908
196323	0.000279922
196567	0.000259927
196812	0.000209941
197056	0.000219938
197300	0.000209941
197544	0.000209941
197788	0.000309913
198032	0.00017995
198277	0.00024993
198521	0.000329908
198765	0.000269924
199009	0.000309913
199253	0.000299916
199498	0.00017995
199742	0.000219938
199986	0.000199944
200230	0.000269924
200474	0.000229936
200718	0.000269924
200963	0.000219938
201207	0.000279922
201451	0.000229936
201695	0.000229936
201939	0.000309913
202184	0.000199944
202428	0.000279922
202672	0.00017995
202916	0.000189947
203160	0.000229936
203404	0.000279922
203649	0.000259927
203893	0.000229936
204137	0.00031991
204381	0.000269924
204625	0.000259927
204870	0.000309913
205114	0.000219938
205358	0.00017995
205602	0.000269924
205846	0.000299916
206090	0.000219938
206335	0.000239933
206579	0.000229936
206823	0.000299916
207067	0.000219938
207311	0.00024993
207556	0.000229936
207800	0.000189947
208044	0.000239933
208288	0.000339905
208532	0.000289919
208776	0.00017995
209021	0.000269924
209265	0.000259927
209509	0.000259927
209753	0.00031991
209997	0.00017995
210242	0.000279922
210486	0.000229936
210730	0.000259927
210974	0.000259927
211218	0.000229936
211462	0.000309913
211707	0.00024993
211951	0.000239933
212195	0.000309913
212439	0.000219938
212683	0.000289919
212928	0.000239933
213172	0.000229936
213416	0.000289919
213660	0.000259927
213904	0.000259927
214148	0.000199944
214393	0.00024993
214637	0.000219938
214881	0.000199944
215125	0.000139961
215369	0.000189947
215614	0.000279922
215858	0.000259927
216102	0.00017995
216346	0.000189947
216590	0.000199944
216835	0.000189947
217079	0.000299916
217323	0.000309913
217567	0.000229936
217811	0.000169952
218055	0.000259927
218300	0.000269924
218544	0.000269924
218788	0.000229936
219032	0.000189947
219276	0.000279922
219521	0.00024993
219765	0.000259927
220009	0.000229936
220253	0.00024993
220497	0.000189947
220741	0.000209941
220986	0.000349902
221230	0.00024993
221474	0.000169952
221718	0.000209941
221962	0.000169952
222207	0.00024993
222451	0.000229936
222695	0.000239933
222939	0.000229936
223183	0.000219938
223427	0.000229936
223672	0.00031991
223916	0.000219938
224160	0.00017995
224404	0.000149958
224648	0.000159955
224893	0.000199944
225137	0.00024993
225381	0.000219938
225625	0.000209941
225869	0.000279922
226113	0.000219938
226358	0.000159955
226602	0.000269924
226846	0.000259927
227090	0.000239933
227334	0.00017995
227579	0.000239933
227823	0.00017995
228067	0.000339905
228311	0.000229936
228555	0.00024993
228799	0.000189947
229044	0.000149958
229288	0.000219938
229532	0.000209941
229776	0.000219938
230020	0.00024993
230265	0.000199944
230509	0.000279922
230753	0.00024993
230997	0.000229936
231241	0.00017995
231485	0.000329908
231730	0.000189947
231974	0.000299916
232218	0.000189947
232462	0.00024993
232706	0.000199944
232951	0.000279922
233195	0.000259927
233439	0.000189947
233683	0.000199944
233927	0.000239933
234172	0.000269924
234416	0.000239933
234660	0.000239933
234904	0.000199944
235148	0.000269924
235392	0.000239933
235637	0.000289919
235881	0.000239933
236125	0.000289919
236369	0.000269924
236613	0.00024993
236858	0.000239933
237102	0.000219938
237346	0.000189947
237590	0.000279922
237834	0.000219938
238078	0.00017995
238323	0.000289919
238567	0.000189947
238811	0.00024993
239055	0.000229936
239299	0.000259927
239544	0.000259927
239788	0.000269924
240032	0.000229936
240276	0.000169952
240520	0.000329908
240764	0.000289919
241009	0.00024993
241253	0.000209941
241497	0.000279922
241741	0.00024993
241985	0.000339905
242230	0.000229936
242474	0.000239933
242718	0.000279922
242962	0.00024993
243206	0.000229936
243450	0.000149958
243695	0.000169952
243939	0.000189947
244183	0.00017995
244427	0.000269924
244671	0.000169952
244916	0.000169952
245160	0.00017995
245404	0.000209941
245648	0.000189947
245892	0.000189947
246136	0.000209941
246381	0.000299916
246625	0.000269924
246869	0.000259927
247113	0.00017995
247357	0.000259927
247602	0.000259927
247846	0.00024993
248090	0.000229936
248334	0.000209941
248578	0.000189947
248822	0.000299916
249067	0.000209941
249311	0.000189947
249555	0.00024993
249799	0.000209941
250043	0.000289919
250288	0.000209941
250532	0.000299916
250776	0.000159955
251020	0.000199944
251264	0.000239933
251508	0.000259927
251753	0.000229936
251997	0.000239933
252241	0.000229936
252485	0.000199944
252729	0.000269924
252974	0.000229936
253218	0.000259927
253462	0.00017995
253706	0.000259927
253950	0.000309913
254195	0.000219938
254439	0.000199944
254683	0.00024993
254927	0.000269924
255171	0.000259927
255415	0.000159955
255660	0.000169952
255904	0.000199944
256148	0.000159955
256392	0.000279922
256636	0.000279922
256881	0.000259927
257125	0.000239933
257369	0.000309913
257613	0.000279922
257857	0.000239933
258101	0.000169952
258346	0.000229936
258590	0.000279922
258834	0.000119966
259078	0.000269924
259322	0.000329908
259567	0.00017995
259811	0.000219938
260055	0.000299916
260299	0.000199944
260543	0.000209941
260787	0.000239933
261032	0.000159955
261276	0.000199944
261520	0.000219938
261764	0.000229936
262008	0.000199944
262253	0.000209941
262497	0.000199944
262741	0.000299916
262985	0.00024993
263229	0.000259927
263473	0.00024993
263718	0.000149958
263962	0.000199944
264206	0.000289919
264450	0.000149958
264694	0.000199944
264939	0.000239933
265183	0.000199944
265427	0.000149958
265671	0.000129964
265915	0.000299916
266159	0.000219938
266404	0.00017995
266648	0.000279922
266892	0.000219938
267136	0.000189947
267380	0.000289919
267625	0.000189947
267869	0.000119966
268113	0.00017995
268357	0.000229936
268601	0.00024993
268845	0.000169952
269090	0.000269924
269334	0.000189947
269578	0.000209941
269822	0.000139961
270066	0.000209941
270311	0.000189947
270555	0.00024993
270799	0.000269924
271043	0.000229936
271287	0.000259927
271532	0.000139961
271776	0.00024993
272020	0.000269924
272264	0.000229936
272508	0.000169952
272752	0.000189947
272997	0.000279922
273241	0.000199944
273485	9.9972e-05
273729	0.000269924
273973	0.00017995
274218	0.000239933
274462	0.000209941
274706	0.000169952
274950	0.00024993
275194	0.000189947
275438	0.000139961
275683	0.000169952
275927	0.000269924
276171	0.000269924
276415	0.000209941
276659	0.000259927
276904	0.000219938
277148	0.00031991
277392	0.000289919
277636	0.000199944
277880	0.00024993
278124	0.000199944
278369	0.00017995
278613	0.000239933
278857	0.000199944
279101	0.000299916
279345	0.00017995
279590	0.00017995
279834	0.000169952
280078	0.000269924
280322	0.000209941
280566	0.000219938
280810	0.000239933
281055	0.000139961
281299	0.000149958
281543	0.000279922
281787	0.000199944
282031	0.000279922
282276	0.000169952
282520	0.00017995
282764	0.000169952
283008	0.000239933
283252	0.00031991
283496	0.000149958
283741	0.000159955
283985	0.000279922
284229	0.000239933
284473	0.000209941
284717	0.000169952
284962	0.00031991
285206	0.000219938
285450	0.000219938
285694	0.000239933
285938	0.000199944
286182	0.000199944
286427	0.000189947
286671	0.000209941
286915	0.000239933
287159	0.000259927
287403	0.000159955
287648	0.000279922
287892	0.00017995
288136	0.00017995
288380	0.000219938
288624	0.00017995
288868	0.000209941
289113	0.000199944
289357	0.00017995
289601	0.000149958
289845	0.000199944
290089	0.000159955
290334	0.000199944
290578	0.000169952
290822	0.000159955
291066	0.000199944
291310	0.000269924
291555	0.000209941
291799	0.00017995
292043	0.000229936
292287	0.00024993
292531	0.000199944
292775	0.00017995
293020	0.000309913
293264	0.000169952
293508	0.000199944
293752	0.000169952
293996	0.000159955
294241	0.000219938
294485	0.000219938
294729	0.000189947
294973	0.000269924
295217	0.000139961
295461	0.000209941
295706	0.000219938
295950	0.000209941
296194	0.000169952
296438	0.000119966
296682	0.000169952
296927	0.000309913
297171	0.000219938
297415	0.000169952
297659	0.000189947
297903	0.000139961
298147	8.99748e-05
298392	0.000189947
298636	0.000189947
298880	0.000139961
299124	0.00017995
299368	0.000129964
299613	0.000219938
299857	0.000169952
300101	0.000109969
300345	0.000169952
300589	0.000279922
300833	0.000199944
301078	0.000269924
301322	0.00017995
301566	0.000159955
301810	0.000199944
302054	0.000169952
302299	0.000189947
302543	0.000229936
302787	0.000169952
303031	0.000209941
303275	0.000229936
303519	0.000169952
303764	0.000149958
304008	0.000169952
304252	0.000159955
304496	0.000169952
304740	0.000219938
304985	0.000219938
305229	0.000229936
305473	0.000159955
305717	0.000159955
305961	0.000159955
306205	0.000189947
306450	0.00024993
306694	0.00017995
306938	0.00017995
307182	0.000189947
307426	0.00017995
307671	9.9972e-05
307915	0.00017995
308159	0.000279922
308403	0.000169952
308647	0.000219938
308892	0.00017995
309136	0.000259927
309380	0.000129964
309624	0.000199944
309868	8.99748e-05
310112	0.000199944
310357	0.000159955
310601	0.000169952
310845	0.000129964
311089	0.000199944
311333	0.000219938
311578	0.000119966
311822	0.00024993
312066	0.000219938
312310	0.00024993
312554	0.000219938
312798	0.000189947
313043	0.00031991
313287	0.000259927
313531	0.000259927
313775	0.000269924
314019	0.000219938
314264	0.00017995
314508	0.000189947
314752	0.000169952
314996	0.000139961
315240	0.00017995
315484	0.000169952
315729	0.00017995
315973	0.000199944
316217	0.000239933
316461	6.99804e-05
316705	0.000149958
316950	0.000329908
317194	0.000199944
317438	0.00017995
317682	0.00017995
317926	0.000199944
318170	0.00017995
318415	0.000209941
318659	0.00024993
318903	0.000129964
319147	0.00031991
319391	0.000189947
319636	0.000229936
319880	0.000149958
320124	0.000219938
320368	0.000169952
320612	0.000149958
320856	0.000209941
321101	0.000199944
321345	0.000199944
321589	0.000209941
321833	0.000239933
322077	0.000189947
322322	0.000149958
322566	0.000159955
322810	0.000109969
323054	0.00017995
323298	0.000259927
323542	0.00017995
323787	0.000169952
324031	0.000239933
324275	0.000209941
324519	0.000229936
324763	0.000209941
325008	0.00017995
325252	0.000159955
325496	0.000169952
325740	0.00017995
325984	0.000119966
326228	0.000129964
326473	0.000219938
326717	0.00024993
326961	0.000219938
327205	0.00017995
327449	0.000139961
327694	0.000279922
327938	0.000199944
328182	0.000219938
328426	0.000259927
328670	0.000209941
328915	0.000289919
329159	0.000159955
329403	0.000199944
329647	0.000159955
329891	0.000239933
330135	0.000159955
330380	0.000209941
330624	0.000139961
330868	0.000139961
331112	0.000189947
331356	0.00017995
331601	0.000209941
331845	0.00017995
332089	0.000129964
332333	0.00024993
332577	0.00024993
332821	0.000129964
333066	0.00017995
333310	0.000219938
333554	0.000189947
333798	0.000159955
334042	0.000219938
334287	0.000159955
334531	0.000149958
334775	9.9972e-05
335019	0.000139961
335263	0.000189947
335507	0.00017995
335752	0.000239933
335996	0.000219938
336240	0.000239933
336484	0.000139961
336728	0.000129964
336973	0.000239933
337217	0.000189947
337461	0.00024993
337705	0.00024993
337949	0.000219938
338193	0.000149958
338438	0.000169952
338682	0.000209941
338926	0.000199944
339170	0.000149958
339414	0.000139961
339659	0.000159955
339903	0.000119966
340147	0.000229936
340391	0.000199944
340635	0.00017995
340879	0.000219938
341124	0.000239933
341368	0.000209941
341612	0.000129964
341856	0.000119966
342100	0.000189947
342345	0.00024993
342589	0.000159955
342833	0.000139961
343077	0.000199944
343321	0.000129964
343565	0.000239933
343810	0.000159955
344054	0.000169952
344298	9.9972e-05
344542	0.000159955
344786	8.99748e-05
345031	0.00017995
345275	0.000189947
345519	0.000149958
345763	0.000219938
346007	0.000139961
346252	9.9972e-05
346496	0.000199944
346740	0.000199944
346984	0.000169952
347228	0.000129964
347472	0.000119966
347717	0.000139961
347961	0.000209941
348205	0.00024993
348449	0.000199944
348693	0.000169952
348938	0.000229936
349182	0.000129964
349426	0.000119966
349670	0.000189947
349914	0.000139961
350158	0.000199944
350403	0.000169952
350647	0.000109969
350891	0.000139961
351135	0.000199944
351379	0.000139961
351624	0.000109969
351868	0.000199944
352112	0.000209941
352356	0.000169952
352600	0.000149958
352844	0.000299916
353089	0.000219938
353333	0.000229936
353577	0.000149958
353821	0.000159955
354065	0.000229936
354310	0.000199944
354554	0.000139961
354798	0.000169952
355042	0.000269924
355286	0.000109969
355530	0.000139961
355775	0.000239933
356019	0.000229936
356263	0.000199944
356507	0.000159955
356751	0.000199944
356996	0.000139961
357240	0.000139961
357484	0.000189947
357728	0.000109969
357972	0.000159955
358216	8.99748e-05
358461	0.000169952
358705	0.000149958
358949	0.000239933
359193	0.000169952
359437	0.00017995
359682	0.000189947
359926	0.000149958
360170	0.000199944
360414	0.00017995
360658	0.000189947
360902	0.000219938
361147	0.000239933
361391	0.000219938
361635	0.000149958
361879	0.000259927
362123	0.000159955
362368	0.000189947
362612	0.000199944
362856	0.000259927
363100	0.000189947
363344	0.000149958
363588	0.000219938
363833	0.00017995
364077	0.000199944
364321	0.000109969
364565	0.000169952
364809	0.000169952
365054	0.00017995
365298	0.000189947
365542	0.000149958
365786	0.000269924
366030	0.000199944
366275	0.000159955
366519	0.000199944
366763	0.00017995
367007	0.000189947
367251	8.99748e-05
367495	0.000169952
367740	0.000239933
367984	0.000139961
368228	0.00017995
368472	0.000129964
368716	0.000219938
368961	0.000219938
369205	0.000139961
369449	0.00017995
369693	0.000189947
369937	0.000189947
370181	0.000109969
370426	0.000109969
370670	0.000169952
370914	0.000119966
371158	0.000159955
371402	0.000169952
371647	0.000149958
371891	0.000169952
372135	0.000139961
372379	0.000149958
372623	0.000169952
372867	0.000199944
373112	0.000169952
373356	0.000199944
373600	0.000209941
373844	0.00017995
374088	0.000119966
374333	0.000259927
374577	0.000149958
374821	9.9972e-05
375065	0.000149958
375309	0.00017995
375553	0.00024993
375798	0.000129964
376042	0.000169952
376286	0.000209941
376530	0.000169952
376774	0.000139961
377019	0.000149958
377263	0.000139961
377507	0.000209941
377751	0.000159955
377995	0.000199944
378239	0.000189947
378484	9.9972e-05
378728	0.000139961
378972	0.000109969
379216	0.000199944
379460	8.99748e-05
379705	0.000199944
379949	0.00017995
380193	0.000149958
380437	0.000159955
380681	0.000209941
380925	0.000169952
381170	0.000209941
381414	0.000159955
381658	9.9972e-05
381902	0.000229936
382146	0.000219938
382391	0.000219938
382635	0.000229936
382879	0.000169952
383123	0.000129964
383367	0.000139961
383612	0.000129964
383856	0.000239933
384100	0.000109969
384344	0.000219938
384588	0.000159955
384832	0.000149958
385077	0.000229936
385321	0.000199944
385565	0.000169952
385809	0.00024993
386053	0.000229936
386298	0.000119966
386542	0.000129964
386786	0.000199944
387030	0.000129964
387274	0.000119966
387518	0.000189947
387763	0.000169952
388007	9.9972e-05
388251	0.000119966
388495	0.00017995
388739	0.000109969
388984	0.00017995
389228	0.000139961
389472	0.000149958
389716	0.000199944
389960	0.000169952
390204	0.000119966
390449	0.000129964
390693	0.000159955
390937	0.000199944
391181	0.000219938
391425	0.000199944
391670	0.000199944
391914	0.000159955
392158	0.000209941
392402	0.000129964
392646	0.000139961
392890	0.000259927
393135	0.000129964
393379	0.000129964
393623	0.000189947
393867	0.000109969
394111	0.000149958
394356	0.000189947
394600	0.000149958
394844	0.000239933
395088	0.000109969
395332	0.000149958
395576	0.000169952
395821	0.00017995
396065	0.000259927
396309	0.000199944
396553	0.000159955
396797	9.9972e-05
397042	0.000139961
397286	0.000209941
397530	0.000169952
397774	0.000189947
398018	0.000219938
398262	7.99776e-05
398507	0.000129964
398751	0.000169952
398995	0.000139961
399239	0.000149958
399483	0.000229936
399728	0.000159955
399972	0.000139961
400216	0.000209941
400460	0.000149958
400704	0.000229936
400948	0.000129964
401193	0.000189947
401437	0.000199944
401681	0.000189947
401925	0.000119966
402169	0.000159955
402414	0.000209941
402658	0.000109969
402902	8.99748e-05
403146	0.000129964
403390	0.00017995
403635	0.000119966
403879	0.000159955
404123	0.000159955
404367	0.000149958
404611	0.000139961
404855	0.000189947
405100	0.000139961
405344	0.000129964
405588	0.00017995
405832	0.000259927
406076	0.000149958
406321	0.000199944
406565	0.000139961
406809	0.000239933
407053	0.00017995
407297	0.00017995
407541	0.000219938
407786	0.000169952
408030	0.000129964
408274	0.000129964
408518	0.000119966
408762	0.00024993
409007	0.000149958
409251	0.000109969
409495	0.000159955
409739	0.000119966
409983	0.000129964
410227	0.00017995
410472	8.99748e-05
410716	0.000119966
410960	0.000149958
411204	0.000239933
411448	0.00017995
411693	0.000259927
411937	0.000169952
412181	0.000189947
412425	0.000189947
412669	0.000169952
412913	0.000149958
413158	0.000169952
413402	0.000119966
413646	0.000149958
413890	0.000199944
414134	0.000159955
414379	0.000159955
414623	0.000119966
414867	0.000169952
415111	0.000159955
415355	0.000129964
415599	0.000169952
415844	8.99748e-05
416088	0.000119966
416332	0.000119966
416576	0.000139961
416820	0.000129964
417065	0.000139961
417309	0.000139961
417553	0.000189947
417797	0.000149958
418041	0.00017995
418285	0.000139961
418530	0.000149958
418774	0.000219938
419018	0.000139961
419262	0.000109969
419506	7.99776e-05
419751	0.000149958
419995	0.00017995
420239	0.000129964
420483	0.00017995
420727	0.000169952
420972	0.000299916
421216	0.000149958
421460	9.9972e-05
421704	0.000129964
421948	0.000159955
422192	0.000239933
422437	0.000159955
422681	9.9972e-05
422925	0.000119966
423169	0.00017995
423413	0.00017995
423658	0.000119966
423902	0.000189947
424146	0.00017995
424390	0.000159955
424634	0.000119966
424878	0.000149958
425123	9.9972e-05
425367	0.000199944
425611	0.000129964
425855	0.000109969
426099	0.000199944
426344	0.000239933
426588	0.000169952
426832	0.000139961
427076	0.000199944
427320	0.000259927
427564	0.000159955
427809	0.000159955
428053	0.000129964
428297	0.000129964
428541	8.99748e-05
428785	0.000189947
429030	0.000149958
429274	0.000109969
429518	0.000229936
429762	0.000199944
430006	0.000109969
430250	0.000199944
430495	0.000109969
430739	0.000149958
430983	0.000119966
431227	0.000139961
431471	0.00017995
431716	9.9972e-05
431960	0.000129964
432204	8.99748e-05
432448	9.9972e-05
432692	0.000149958
432936	0.000199944
433181	0.000139961
433425	0.000129964
433669	7.99776e-05
433913	0.00017995
434157	0.000149958
434402	0.000189947
434646	0.000109969
434890	0.000119966
435134	0.00017995
435378	0.000139961
435622	0.000139961
435867	0.00017995
436111	9.9972e-05
436355	0.000199944
436599	0.000129964
436843	0.000149958
437088	0.000149958
437332	0.000109969
437576	0.000149958
437820	0.000159955
438064	9.9972e-05
438308	0.00017995
438553	0.000189947
438797	0.000139961
439041	0.000119966
439285	0.00017995
439529	0.000189947
439774	0.000159955
440018	0.00017995
440262	5.99832e-05
440506	0.000139961
440750	0.000129964
440995	0.000109969
441239	0.000189947
441483	9.9972e-05
441727	0.000109969
441971	0.000189947
442215	0.000129964
442460	9.9972e-05
442704	0.000129964
442948	0.000149958
443192	0.00017995
443436	0.000219938
443681	0.000159955
443925	0.000109969
444169	9.9972e-05
444413	0.000159955
444657	0.000119966
444901	0.000119966
445146	0.000139961
445390	0.000119966
445634	0.000119966
445878	0.000109969
446122	0.000139961
446367	0.000139961
446611	0.000159955
446855	0.000139961
447099	0.000139961
447343	0.00017995
447587	0.000169952
447832	0.000119966
448076	0.000149958
448320	0.000149958
448564	0.000169952
448808	0.000219938
449053	0.000109969
449297	8.99748e-05
449541	0.000139961
449785	0.000139961
450029	0.000129964
450273	0.000169952
450518	0.000119966
450762	0.000169952
451006	0.000129964
451250	9.9972e-05
451494	0.000149958
451739	0.000149958
451983	9.9972e-05
452227	0.000119966
452471	0.000159955
452715	0.000149958
452959	0.000139961
453204	0.000139961
453448	0.000159955
453692	0.000189947
453936	0.000169952
454180	0.000229936
454425	0.000219938
454669	0.000139961
454913	0.000129964
455157	7.99776e-05
455401	8.99748e-05
455645	0.000159955
455890	0.000159955
456134	0.000149958
456378	0.000189947
456622	5.99832e-05
456866	0.000129964
457111	0.000169952
457355	0.000169952
457599	0.000169952
457843	0.000169952
458087	9.9972e-05
458332	0.000149958
458576	0.000109969
458820	0.00017995
459064	0.000139961
459308	0.000129964
459552	0.000199944
459797	0.000219938
460041	0.000139961
460285	0.000149958
460529	0.000149958
460773	9.9972e-05
461018	0.000149958
461262	6.99804e-05
461506	0.000119966
461750	0.000219938
461994	0.000149958
462238	0.000139961
462483	0.000129964
462727	7.99776e-05
462971	9.9972e-05
463215	0.000119966
463459	0.000149958
463704	0.000169952
463948	0.000129964
464192	6.99804e-05
464436	0.000129964
464680	0.000149958
464924	6.99804e-05
465169	0.000149958
465413	7.99776e-05
465657	0.00017995
465901	0.000109969
466145	0.000129964
466390	0.000169952
466634	8.99748e-05
466878	0.000189947
467122	0.000109969
467366	0.00017995
467610	0.000169952
467855	0.000169952
468099	9.9972e-05
468343	0.00017995
468587	0.000119966
468831	8.99748e-05
469076	0.00017995
469320	0.000159955
469564	0.000199944
469808	0.000129964
470052	0.000109969
470296	0.000119966
470541	0.000199944
470785	8.99748e-05
471029	0.000139961
471273	9.9972e-05
471517	8.99748e-05
471762	0.000109969
472006	0.000129964
472250	0.000169952
472494	9.9972e-05
472738	0.000239933
472982	0.000119966
473227	0.000199944
473471	0.000119966
473715	0.000109969
473959	0.000159955
474203	0.000109969
474448	0.000189947
474692	9.9972e-05
474936	0.000159955
475180	0.000149958
475424	8.99748e-05
475668	0.000139961
475913	0.000119966
476157	0.000119966
476401	0.000129964
476645	0.000159955
476889	0.000169952
477134	0.000159955
477378	9.9972e-05
477622	6.99804e-05
477866	0.000149958
478110	0.000209941
478355	8.99748e-05
478599	0.000119966
478843	0.000109969
479087	9.9972e-05
479331	0.000169952
479575	0.000169952
479820	0.000139961
480064	0.000109969
480308	0.000239933
480552	0.000129964
480796	0.000119966
481041	0.00017995
481285	0.000119966
481529	7.99776e-05
481773	9.9972e-05
482017	0.000129964
482261	9.9972e-05
482506	0.000119966
482750	0.000139961
482994	9.9972e-05
483238	0.000139961
483482	0.000149958
483727	0.00017995
483971	0.000129964
484215	0.000109969
484459	7.99776e-05
484703	0.000129964
484947	0.000129964
485192	0.000119966
485436	0.000139961
485680	0.000169952
485924	0.000129964
486168	0.000169952
486413	9.9972e-05
486657	0.00017995
486901	0.000189947
487145	0.000139961
487389	0.000139961
[truncated: 2,099 more rows]

## Sheet: Fig. 5 (b)
	2,5-tDPAtDIDCz	1,6-tDPAtDIDCz
Wavelength (nm)	Normalized intensitry (arb. Units)	Normalized intensitry (arb. Units)
	(Blue line)	(Black line)
380	0.01152	0.01732
381	0.01312	0.01866
382	0.01429	0.0204
383	0.01552	0.02183
384	0.01653	0.02358
385	0.01732	0.02502
386	0.01787	0.02611
387	0.01846	0.02803
388	0.01995	0.02905
389	0.02117	0.03067
390	0.02222	0.03227
391	0.02227	0.03319
392	0.02293	0.03429
393	0.02352	0.03505
394	0.02392	0.03614
395	0.02368	0.03635
396	0.0247	0.03789
397	0.02489	0.0385
398	0.02515	0.03947
399	0.02566	0.04073
400	0.02529	0.04112
401	0.02543	0.04311
402	0.0254	0.04444
403	0.026	0.04598
404	0.02536	0.04711
405	0.0253	0.04934
406	0.02518	0.05212
407	0.02533	0.05492
408	0.02489	0.05982
409	0.02473	0.06479
410	0.02485	0.07037
411	0.02465	0.07833
412	0.02403	0.08683
413	0.02421	0.0994
414	0.02432	0.11339
415	0.0241	0.12937
416	0.02454	0.14833
417	0.0243	0.17263
418	0.02436	0.19916
419	0.02483	0.22904
420	0.02522	0.26307
421	0.02572	0.30205
422	0.02698	0.34817
423	0.02826	0.39685
424	0.02962	0.44735
425	0.03173	0.50228
426	0.03446	0.56274
427	0.03698	0.61872
428	0.04069	0.67696
429	0.04505	0.73646
430	0.05035	0.78958
431	0.05672	0.84278
432	0.06411	0.88952
433	0.07235	0.92838
434	0.08231	0.95757
435	0.09404	0.98175
436	0.10678	0.99569
437	0.12118	1
438	0.13803	0.99909
439	0.15867	0.98824
440	0.18056	0.97017
441	0.20481	0.95025
442	0.2311	0.92263
443	0.26048	0.89169
444	0.29317	0.85441
445	0.32951	0.82148
446	0.36677	0.78553
447	0.4056	0.74998
448	0.45054	0.71263
449	0.49472	0.68137
450	0.53911	0.65016
451	0.58606	0.62186
452	0.63555	0.59511
453	0.68234	0.57162
454	0.72969	0.54998
455	0.774	0.52971
456	0.81736	0.51022
457	0.85637	0.49301
458	0.88937	0.47765
459	0.92186	0.46389
460	0.94878	0.44925
461	0.97198	0.43592
462	0.98573	0.42218
463	0.9951	0.41027
464	1	0.39711
465	0.99838	0.38484
466	0.99158	0.37099
467	0.97937	0.35757
468	0.96241	0.34353
469	0.94143	0.33012
470	0.91783	0.31665
471	0.8904	0.30249
472	0.8642	0.28876
473	0.83621	0.27475
474	0.80017	0.26006
475	0.77036	0.24678
476	0.74234	0.23476
477	0.71199	0.22149
478	0.68207	0.2088
479	0.65294	0.19678
480	0.62642	0.18589
481	0.60144	0.17521
482	0.57685	0.16531
483	0.55211	0.15565
484	0.53061	0.14693
485	0.50887	0.13845
486	0.4901	0.13123
487	0.47176	0.12377
488	0.45184	0.11708
489	0.43516	0.11056
490	0.41951	0.10533
491	0.40421	0.09945
492	0.38899	0.095
493	0.37442	0.09052
494	0.36033	0.08585
495	0.34706	0.08182
496	0.33304	0.0774
497	0.32044	0.0741
498	0.30815	0.07063
499	0.2956	0.06716
500	0.28381	0.06409
501	0.27145	0.0607
502	0.26017	0.05797
503	0.24876	0.05533
504	0.23806	0.05251
505	0.22724	0.04984
506	0.21728	0.04742
507	0.2076	0.04507
508	0.19785	0.04279
509	0.18878	0.04069
510	0.17956	0.03838
511	0.17171	0.03635
512	0.16303	0.03439
513	0.15517	0.03261
514	0.14756	0.03072
515	0.14055	0.02909
516	0.13364	0.02735
517	0.1277	0.02581
518	0.12134	0.02453
519	0.11516	0.02317
520	0.10986	0.02205
521	0.10468	0.02073
522	0.09954	0.01957
523	0.09487	0.01847
524	0.09034	0.01754
525	0.08632	0.01669
526	0.08234	0.0159
527	0.07848	0.01493
528	0.07543	0.01431
529	0.07179	0.01351
530	0.06857	0.01282
531	0.06552	0.01206
532	0.06269	0.01185
533	0.05997	0.01133
534	0.05709	0.01076
535	0.0545	0.01029
536	0.05232	0.00997
537	0.04989	0.00958
538	0.04749	0.00921
539	0.04569	0.00876
540	0.04386	0.00864
541	0.04199	0.00831
542	0.04001	0.00814
543	0.03838	0.00799
544	0.03676	0.00763
545	0.03492	0.00766
546	0.03362	0.00765
547	0.03219	0.00749
548	0.03083	0.00769
549	0.02961	0.0076
550	0.02821	0.0077
551	0.02733	0.0079
552	0.02629	0.00794
553	0.02527	0.00813
554	0.02447	0.00834
555	0.02335	0.00857
556	0.02249	0.00873
557	0.02164	0.00891
558	0.02082	0.00947
559	0.02031	0.00956
560	0.01952	0.00977
561	0.01895	0.01013
562	0.01835	0.0102
563	0.01789	0.01056
564	0.01724	0.01083
565	0.01675	0.01112
566	0.01639	0.01129
567	0.0158	0.01144
568	0.01544	0.01154
569	0.0149	0.01184
570	0.0144	0.01194
571	0.01412	0.01215
572	0.01365	0.01216
573	0.01342	0.01212
574	0.01303	0.01233
575	0.01247	0.0124
576	0.01218	0.01246
577	0.01187	0.01245
578	0.01167	0.01256
579	0.01131	0.01242
580	0.011	0.01226
581	0.01067	0.01222
582	0.01031	0.01219
583	0.01006	0.0121
584	0.00977	0.01207
585	0.00957	0.01209
586	0.00934	0.01205
587	0.0089	0.01192
588	0.00869	0.01179
589	0.00859	0.01168
590	0.00834	0.01159
591	0.00803	0.01142
592	0.00787	0.01133
593	0.00763	0.01112
594	0.00747	0.0109
595	0.00724	0.01088
596	0.00705	0.01078
597	0.00682	0.01066
598	0.00664	0.01042
599	0.00669	0.01028
600	0.0062	0.01016
601	0.00613	0.01003
602	0.00597	0.00982
603	0.0058	0.00964
604	0.00575	0.00958
605	0.00542	0.00931
606	0.00527	0.00919
607	0.00509	0.00907
608	0.00498	0.00893
609	0.00497	0.00876
610	0.00468	0.00857
611	0.00468	0.00851
612	0.00447	0.00821
613	0.00434	0.00807
614	0.00423	0.00794
615	0.00408	0.00777
616	0.00402	0.00774
617	0.00393	0.00751
618	0.00387	0.00743
619	0.00372	0.00716
620	0.00366	0.00699
621	0.00351	0.00694
622	0.00346	0.00672
623	0.00335	0.00653
624	0.00326	0.00643
625	0.00309	0.00632
626	0.00301	0.0061
627	0.00295	0.00602
628	0.00286	0.00594
629	0.00281	0.00575
630	0.00271	0.00552
631	0.00264	0.00553
632	0.0026	0.00535
633	0.00246	0.00524
634	0.0024	0.00505
635	0.00237	0.00494
636	0.00216	0.00482
637	0.00224	0.00476
638	0.00207	0.00469
639	0.00203	0.00459
640	0.00203	0.00449
641	0.00194	0.00423
642	0.00194	0.00424
643	0.00185	0.00409
644	0.0018	0.00399
645	0.00179	0.00385
646	0.00175	0.00371
647	0.00161	0.00373
648	0.00169	0.00364
649	0.00162	0.00365
650	0.00158	0.00341
651	0.00158	0.0034
652	0.00141	0.00334
653	0.00132	0.00322
654	0.00136	0.00302
655	0.00128	0.00313
656	0.00136	0.00304
657	0.00127	0.00297
658	0.00112	0.0029
659	0.00119	0.00285
660	0.00112	0.00271
661	0.00096095	0.00261
662	0.0011	0.00264
663	0.00117	0.00248
664	0.00109	0.00244
665	0.001	0.00232
666	0.000946682	0.0023
667	0.00103	0.00225
668	0.000968539	0.00229
669	0.000891348	0.00224
670	0.000937591	0.00214
671	0.000836093	0.00211
672	0.000836212	0.00197
673	0.000825896	0.002
674	0.000834473	0.00189
675	0.00081728	0.00192
676	0.000793249	0.00183
677	0.000693925	0.00182
678	0.000801747	0.00174
679	0.000726453	0.00163
680	0.000783408	0.0016
681	0.000692542	0.00164
682	0.000732224	0.00154
683	0.000659697	0.00141
684	0.000597565	0.00138
685	0.000517845	0.00134
686	0.000529149	0.00146
687	0.000719418	0.00145
688	0.000467531	0.00133
689	0.000596538	0.00142
690	0.000536619	0.00128
691	0.000534011	0.0012
692	0.000477017	0.00124
693	0.000549148	0.00126
694	0.00038906	0.00111
695	0.000468045	0.00113
696	0.000420221	0.00115
697	0.000393479	0.000999188
698	0.000359808	0.000979325
699	0.000326224	0.000968213
700	0.000352263	0.00101
701	0.000209063	0.000978208
702	0.000270562	0.000999201
703	0.000645666	0.000904881
704	0.00031279	0.00087317
705	0.000402198	0.00088517
706	0.000168523	0.000917197
707	0.000323742	0.000822636
708	0.000192712	0.000695667
709	0.000227813	0.000715708
710	0.00023077	0.000823791
711	0.000229619	0.000717687
712	9.12335e-05	0.000690543
713	0.000293471	0.000720693
714	0.000285447	0.000645437
715	0.000326414	0.00084151
716	0.000207209	0.000559806
717	2.91064e-05	0.00065268
718	5.65551e-05	0.000542239
719	9.35418e-06	0.000475532
720	0.000207454	0.00052963
721	0.000306913	0.000499696
722	0.000261116	0.000528933
723	0.000131161	0.000725627
724	2.28082e-05	0.000550077
725	8.05976e-05	0.000624851
726	8.42299e-05	0.000538395
727	0.000343417	0.000435919
728	0.000259207	0.000518227
729	0.000163768	0.000545054
730	0.00026178	0.000603465
731	0.000353935	0.000564385
732	0.000204786	0.000275375
733	0	0.000269667
734	1.32303e-05	0.000427332
735	0	0.000333113
736	0.000187499	0.000386692
737	0.000119608	0.000352774
738	0.000120746	0.000428727
739	0	0.000489295
740	0	0.000353459
741	8.18703e-05	0.000216634
742	0	0.000299893
743	0	0.000417514
744	0	0.000363162
745	0	0.00023424
746	0	0.000204153
747	0	0.000230561
748	0	0.000491413
749	0	0.000205967
750	0.000115106	0.000441526
751	0	5.89348e-05
752	0.000120979	6.17811e-06
753	0	8.26061e-05
754	4.54527e-05	0
755	0.000179179	0
756	0	0.000238591
757	0	7.54852e-06
758	0	0.000306756
759	8.48504e-05	0.000433332
760	2.73064e-05	0.000426178
761	0	0
762	0	0.00041362
763	5.61559e-05	0.000191925
764	0	0.00052098
765	0	0.000360499
766	0.000221719	0.000276199
767	0	0.000167914
768	0	0.000166493
769	0	3.68477e-05
770	0.000302656	0.000148799
771	0	0.000365128
772	8.47397e-05	0.000136863
773	0	0.000740125
774	0.000546658	0.000628593
775	0	0.000434346
776	0	0.000213184
777	6.91158e-06	0.00034666
778	0	0.000765583
779	0	0.000630635
780	0.000246899	0
--
--
--
--
--
--
--
--
--
--
--
--
--
--
--
--
--
--
--
--
--

## Sheet: Fig. 5 (c)
2,5-tDPAtDIDCz			1,6-tDPAtDIDCz
Voltage (V)	Current density (mA cm-2)	Luminance (cd m-2)	Voltage (V)	Current density (mA cm-2)	Luminance (cd m-2)
(Blue line)			(Black line)
0.0001439	4.527e-07		0.0001199	1.834e-07
0.20014	1.7838e-06		0.20012	2.3559e-05
0.40022	4.0731e-06		0.40019	5.3471e-05
0.60022	5.8157e-06		0.6002	9.3296e-05
0.8002	7.6191e-06		0.80019	0.00012229
1.00024	8.7917e-06		1.0002	0.00013943
1.20025	9.6675e-06		1.20023	0.00016634
1.40023	1.0582e-05		1.40021	0.0001988
1.60016	1.2028e-05		1.60013	0.00022974
1.80013	1.3365e-05		1.8001	0.00026594
2.00013	1.5118e-05		2.0001	0.0003056
2.2015	1.6462e-05		2.2012	0.00035285
2.40114	1.7586e-05		2.401	0.00041217
2.60139	1.9481e-05		2.60126	0.00045352
2.80153	2.1173e-05		2.80126	0.0004786
3.0014	4.5261e-05	0.01	3.00123	0.00053763
3.20152	0.00029809	0.07	3.20131	0.0006782	0.01
3.40136	0.00173	0.42	3.40126	0.00118	0.04
3.60146	0.00804	1.78	3.60124	0.00348	0.12
3.80134	0.03188	6.05	3.80108	0.0133	0.39
4.00145	0.1063	16.11	4.00127	0.0503	1.27
4.20166	0.29372	34.33	4.20144	0.16497	3.73
4.40182	0.67814	61.29	4.40107	0.44494	9.36
4.602	1.329	95.71	4.60138	1.0137	20.18
4.8017	2.2775	136.08	4.80132	1.97	37.53
5.00175	3.5368	181.28	5.0012	3.3509	61.4
5.20185	5.109	230.52	5.20154	5.1342	90.64
5.40163	7.0033	283.8	5.40159	7.3027	124.33
5.60187	9.2324	340.86	5.6018	9.8527	161.7
5.8016	11.822	396	5.80158	12.794	194.84
6.00177	14.365	456.44	6.00163	15.287	232.79
6.2015	17.532	522.58	6.20121	18.762	275.82
6.40168	21.166	595.11	6.40165	22.843	323.76
6.60151	25.231	673.18	6.60123	27.537	376.78
6.80184	29.848	757.27	6.80163	32.998	434.62
7.00176	34.953	846.36	7.00164	39.19	496.36
7.20167	40.658	941.47	7.20148	46.134	560.92
7.40187	46.949	1041.8	7.40171	53.807	626.97
7.60165	53.847	1146.5	7.60157	62.006	690.62
7.80187	61.379	1253.9	7.80168	70.586	749.22
8.00175	69.482	1362.5	8.00156	79.185	797.87
8.20187	78.135	1469.3	8.20179	87.436	833.81
8.40208	87.174	1569.3	8.40189	94.946	853.01
8.60191	96.329	1658.2
8.80185	105.42	1730.5
9.00174	114.03	1780.5
9.20181	121.62	1800.4

## Sheet: Fig. 5 (d)
2,5-tDPAtDIDCz		1,6-tDPAtDIDCz
Current density (mA cm-2)	Quantum efficiency (%)	Current density (mA cm-2)	Quantum efficiency (%)
(Blue line)		(Black line)
4.5261e-05	--	0.0006782	1.243
0.00029809	22.442	0.00118	3.9482
0.00173	23.411	0.00348	5.8785
0.00804	21.62	0.0133	6.437
0.03188	18.704	0.0503	6.1809
0.1063	15.081	0.16497	5.695
0.29372	11.737	0.44494	5.2744
0.67814	9.1476	1.0137	4.9085
1.329	7.3378	1.97	4.6053
2.2775	6.1116	3.3509	4.3515
3.5368	5.2594	5.1342	4.1361
5.109	4.6371	7.3027	3.9495
7.0033	4.1667	9.8527	3.7832
9.2324	3.795	12.794	3.4708
11.822	3.4303	15.287	3.4569
14.365	3.2474	18.762	3.3304
17.532	3.0416	22.843	3.2054
21.166	2.8629	27.537	3.0876
25.231	2.7092	32.998	2.9654
29.848	2.5699	39.19	2.8455
34.953	2.4448	46.134	2.7242
40.658	2.3315	53.807	2.6044
46.949	2.2266	62.006	2.4831
53.847	2.1293	70.586	2.3614
61.379	2.0368	79.185	2.2372
69.482	1.9496	87.436	2.1156
78.135	1.8647	94.946	1.9916
87.174	1.7814
96.329	1.7011
105.42	1.6211
114.03	1.5417
121.62	1.463
